# Supplementary material for: An equivalence approach to the integrative analysis of feature lists
Source: BMC Bioinformatics. 2019 Aug 27;20:441. doi: 10.1186/s12859-019-3008-x (PMC6712676; doi:10.1186/s12859-019-3008-x)
Supplement: Supplementary file 1 — Comma separated file containg original data for the Kidney lists example. Each list is a collection of affymetrix probesets from hgu133plus2 arrays. The file was downloaded from the url: https://www.ualberta.ca/medicine/institutes-centres-groups/atagc/research/gene-lists. (TSV 61 kb) [file 12859_2019_3008_MOESM1_ESM.tsv]

QCAT,QCMAT,GRIT1,SDSAST,AMAT1,IGT,ENDAT,IRRAT,NKB,TCB,BAT,MCAT,IRITD3,IRITD5,KT1,KT2,KT1.1,KT2.1
205831_at,202545_at,1570197_at,208335_s_at,241098_at,217039_x_at,201162_at,1555326_a_at,213906_at,203413_at,1570505_at,205624_at,1007_s_at,1553105_s_at,216040_x_at,204588_s_at,1431_at,1552510_at
213539_at,206715_at,237826_at,213620_s_at,1569212_at,217198_x_at,208394_x_at,222486_s_at,205898_at,206974_at,205997_at,207134_x_at,1552256_a_at,1553458_at,205137_x_at,208177_at,1552721_a_at,1552843_at
205758_at,205936_s_at,217478_s_at,226028_at,206177_s_at,228518_at,206049_at,231067_s_at,220646_s_at,207651_at,226431_at,205683_x_at,1552261_at,1553666_at,205371_s_at,205896_at,1553062_at,1555553_a_at
210140_at,1552398_a_at,1570198_x_at,204677_at,231662_at,216892_at,230800_at,1553809_a_at,1553177_at,209671_x_at,205239_at,211734_s_at,1552418_at,1554126_at,206504_at,207444_at,1553147_at,1560884_at
206974_at,219593_at,236203_at,204115_at,231663_s_at,231668_x_at,208877_at,210602_s_at,,213539_at,230802_at,,1552419_s_at,1554127_s_at,204753_s_at,211116_at,1554514_at,1560885_x_at
37145_at,224374_s_at,217436_x_at,209373_at,231665_at,211430_s_at,208206_s_at,202902_s_at,,,222446_s_at,,1552482_at,1554259_at,241770_x_at,223044_at,1554668_a_at,1561951_at
205488_at,205119_s_at,235157_at,211343_s_at,203645_s_at,216510_x_at,201655_s_at,227404_s_at,,,1558662_s_at,,1553089_a_at,1554264_at,233267_at,239667_at,1554974_at,1569926_s_at
210164_at,206420_at,238900_at,201860_s_at,215049_x_at,211868_x_at,201505_at,204774_at,,,210347_s_at,,1553333_at,1554332_a_at,215977_x_at,213664_at,1555175_a_at,204981_at
206666_at,210873_x_at,1560213_at,204726_at,216233_at,216557_x_at,204642_at,204006_s_at,,,1555372_at,,1553367_a_at,1554784_at,219735_s_at,218675_at,1555497_a_at,205058_at
207651_at,229560_at,241849_at,206702_at,1554406_a_at,217360_x_at,219032_x_at,209189_at,,,230983_at,,1553572_a_at,1554899_s_at,201913_s_at,209830_s_at,1555612_s_at,205234_at
211597_s_at,204858_s_at,232375_at,228698_at,1555213_a_at,216541_x_at,232940_s_at,204627_s_at,,,1553369_at,,1553764_a_at,1554971_at,209633_at,242773_at,1557189_at,206529_x_at
210354_at,208594_x_at,240182_at,219584_at,1555214_a_at,216542_x_at,211980_at,208083_s_at,,,230499_at,,1553962_s_at,1555319_at,213501_at,206529_x_at,1558546_at,206872_at
205291_at,204232_at,216231_s_at,221491_x_at,1555756_a_at,211647_x_at,219282_s_at,212531_at,,,206255_at,,1553963_at,1555320_a_at,241397_at,239805_at,1558631_at,207074_s_at
211339_s_at,203104_at,232311_at,223836_at,221698_s_at,211648_at,204677_at,202018_s_at,,,236226_at,,1553965_x_at,1555564_a_at,203747_at,206535_at,1560098_at,207201_s_at
202503_s_at,203765_at,201891_s_at,1553177_at,206682_at,211634_x_at,209392_at,1552439_s_at,,,228434_at,,1554008_at,1555811_at,216893_s_at,223732_at,1560981_a_at,207212_at
205821_at,207085_x_at,201641_at,213906_at,223655_at,215949_x_at,204153_s_at,224917_at,,,219471_at,,1554348_s_at,1555812_a_at,209601_at,207298_at,1561093_at,207298_at
204891_s_at,36564_at,203052_at,205898_at,204580_at,211635_x_at,211340_s_at,1553575_at,,,220377_at,,1554376_s_at,1555952_at,235638_at,207074_s_at,1561094_a_at,207429_at
203413_at,210663_s_at,1554533_at,220646_s_at,203936_s_at,211640_x_at,205581_s_at,223217_s_at,,,226713_at,,1554600_s_at,1555953_at,232399_at,202830_s_at,1562102_at,207444_at
213915_at,1553043_a_at,209619_at,205495_s_at,204438_at,217236_x_at,207551_s_at,202238_s_at,,,223522_at,,1555392_at,1556138_a_at,203963_at,204981_at,1563034_at,207771_at
218039_at,206214_at,1567627_at,226303_at,206851_at,211641_x_at,210571_s_at,212768_s_at,,,206983_at,,1555395_at,1556499_s_at,241459_at,226125_at,1563035_x_at,208177_at
214617_at,203535_at,1567628_at,228489_at,201107_s_at,234419_x_at,228665_at,205729_at,,,206398_s_at,,1555454_at,1556740_at,1555490_s_at,215274_at,1569688_at,208354_s_at
209773_s_at,203561_at,203915_at,,201108_s_at,214916_x_at,1564630_at,229947_at,,,205987_at,,1555503_a_at,1556836_at,216599_x_at,205074_at,1569689_s_at,210343_s_at
206118_at,210152_at,230172_at,,201109_s_at,213674_x_at,209071_s_at,207238_s_at,,,204581_at,,1555680_a_at,1556837_a_at,227771_at,244890_at,201562_s_at,214389_at
209671_x_at,210895_s_at,202748_at,,201110_s_at,215621_s_at,201578_at,206157_at,,,215925_s_at,,1555704_at,1557029_at,216733_s_at,203908_at,201563_at,215274_at
216920_s_at,204959_at,242907_at,,215775_at,222285_at,211964_at,206392_s_at,,,1555779_a_at,,1555705_a_at,1557071_s_at,209831_x_at,237503_at,202025_x_at,216599_x_at
,209949_at,213932_x_at,,235086_at,230877_at,228496_s_at,202917_s_at,,,205297_s_at,,1555724_s_at,1557241_a_at,223593_at,205234_at,202139_at,217530_at
,219344_at,215313_x_at,,239336_at,209374_s_at,202768_at,202376_at,,,1559739_at,,1555832_s_at,1557626_at,238160_at,231021_at,202862_at,220554_at
,219316_s_at,216526_x_at,,,212827_at,205306_x_at,203021_at,,,1554242_a_at,,1555878_at,1557943_at,220424_at,206872_at,203500_at,220733_at
,211661_x_at,211799_x_at,,,216491_x_at,201110_s_at,215223_s_at,,,227189_at,,1555938_x_at,1558199_at,1560536_at,220736_at,203722_at,221298_s_at
,212657_s_at,208812_x_at,,,211642_at,218901_at,215646_s_at,,,205544_s_at,,1556117_at,1558248_at,243020_at,223748_at,203747_at,221661_at
,219648_at,214459_x_at,,,217320_at,40560_at,,,,1555888_at,,1556149_at,1559732_at,220753_s_at,231625_at,204151_x_at,221662_s_at
,219519_s_at,203932_at,,,215980_s_at,32625_at,,,,221586_s_at,,1556426_at,1559924_at,201147_s_at,231398_at,204476_s_at,231352_at
,209616_s_at,203290_at,,,31861_at,226985_at,,,,219551_at,,1556656_at,1559925_s_at,242657_at,205316_at,204515_at,231398_at
,214830_at,213831_at,,,212592_at,223315_at,,,,227646_at,,1556701_at,1559936_at,205117_at,237254_at,204720_s_at,231424_at
,204924_at,212671_s_at,,,221651_x_at,205726_at,,,,232204_at,,1556727_at,1560108_at,228413_s_at,218653_at,204721_s_at,231634_at
,230966_at,215536_at,,,216207_x_at,206211_at,,,,222519_s_at,,1556806_at,1560109_s_at,222546_s_at,220733_at,204753_s_at,237799_at
,206134_at,210982_s_at,,,217480_x_at,203753_at,,,,218100_s_at,,1556919_at,1560147_at,232750_at,227506_at,204754_at,238177_at
,223553_s_at,208894_at,,,217378_x_at,206481_s_at,,,,206759_at,,1556950_s_at,1560369_at,233837_at,205972_at,204755_x_at,238215_at
,227184_at,215193_x_at,,,211645_x_at,218530_at,,,,235982_at,,1557197_a_at,1560370_x_at,224485_s_at,230705_at,204865_at,238287_at
,223343_at,204670_x_at,,,217157_x_at,209101_at,,,,232485_at,,1557394_at,1560915_at,208950_s_at,232378_at,204973_at,244477_at
,203507_at,209312_x_at,,,216517_at,215042_at,,,,1554413_s_at,,1557418_at,1560916_a_at,229777_at,237799_at,204997_at,
,223278_at,208306_x_at,,,234764_x_at,208922_s_at,,,,1554667_s_at,,1557419_a_at,1561058_at,244524_at,231352_at,205075_at,
,219952_s_at,221491_x_at,,,215379_x_at,213620_s_at,,,,220306_at,,1557799_at,1561082_at,209600_s_at,1552510_at,205117_at,
,202800_at,200905_x_at,,,209138_x_at,216061_x_at,,,,238063_at,,1557801_x_at,1561517_at,206396_at,207771_at,205221_at,
,203275_at,200904_at,,,211655_at,205975_s_at,,,,235372_at,,1557852_at,1561868_at,208358_s_at,207201_s_at,205222_at,
,225869_s_at,217456_x_at,,,216365_x_at,219480_at,,,,203146_s_at,,1557915_s_at,1562163_at,207378_at,220503_at,205302_at,
,206488_s_at,224283_x_at,,,216708_x_at,204904_at,,,,206896_s_at,,1557938_s_at,1562189_at,204257_at,1552281_at,205311_at,
,220088_at,222868_s_at,,,217138_x_at,200771_at,,,,210279_at,,1557981_at,1562677_at,202889_x_at,207184_at,205364_at,
,205872_x_at,226818_at,,,211798_x_at,227463_at,,,,205659_at,,1558034_s_at,1564473_at,206024_at,233183_at,205625_s_at,
,211434_s_at,226841_at,,,211881_x_at,208981_at,,,,1569380_a_at,,1558299_at,1565713_at,236646_at,220135_s_at,205626_s_at,
,212820_at,232610_at,,,214677_x_at,219568_x_at,,,,226878_at,,1558393_at,1565714_at,238127_at,208409_at,205682_x_at,
,219358_s_at,224701_at,,,216846_at,213418_at,,,,205671_s_at,,1558394_s_at,1566481_at,222134_at,209267_s_at,205710_at,
,33646_g_at,200923_at,,,216851_at,201279_s_at,,,,226150_at,,1558556_at,1566482_at,221246_x_at,220281_at,205719_s_at,
,223454_at,238487_at,,,216852_x_at,206702_at,,,,226384_at,,1558607_at,1566677_at,223865_at,204462_s_at,205776_at,
,204971_at,202659_at,,,216853_x_at,204651_at,,,,216401_x_at,,1558608_a_at,1566678_at,204705_x_at,222071_s_at,205848_at,
,207697_x_at,209040_s_at,,,217148_x_at,220027_s_at,,,,244261_at,,1559169_at,1568619_s_at,234071_at,238287_at,205850_s_at,
,204039_at,204279_at,,,215035_at,201695_s_at,,,,224406_s_at,,1559400_s_at,1568732_at,208084_at,238215_at,205942_s_at,
,222218_s_at,200814_at,,,216301_at,202273_at,,,,240052_at,,1559425_at,1568934_at,242982_x_at,205864_at,205969_at,
,207224_s_at,220626_at,,,216394_x_at,202112_at,,,,206478_at,,1559455_at,1569372_at,1556055_at,230084_at,205978_at,
,223484_at,200986_at,,,234350_at,201858_s_at,,,,235353_at,,1559509_at,1569602_at,208240_s_at,207095_at,206024_at,
,210785_s_at,200887_s_at,,,206660_at,204220_at,,,,212715_s_at,,1559663_at,1570001_at,234536_at,207429_at,206030_at,
,32128_at,209969_s_at,,,215816_at,206464_at,,,,228377_at,,1559928_at,1570115_at,201612_at,205243_at,206085_s_at,
,230422_at,208829_at,,,215721_at,219773_at,,,,227198_at,,1559932_at,1570355_a_at,220765_s_at,205592_at,206155_at,
,210225_x_at,1555565_s_at,,,213502_x_at,226828_s_at,,,,238071_at,,1559989_at,200606_at,204704_s_at,206603_at,206208_at,
,219386_s_at,210294_at,,,215202_at,205522_at,,,,230648_at,,1560290_at,200644_at,234197_at,,206209_s_at,
,1555745_a_at,205890_s_at,,,217022_s_at,209970_x_at,,,,236854_at,,1560636_a_at,200696_s_at,207718_x_at,,206254_at,
,204747_at,241994_at,,,211636_at,204472_at,,,,231124_x_at,,1560770_at,200799_at,231705_at,,206504_at,
,,210301_at,,,214973_x_at,202340_x_at,,,,209200_at,,1561065_at,200800_s_at,224460_s_at,,206527_at,
,,,,,211693_at,212097_at,,,,228551_at,,1562263_at,200853_at,239516_at,,206672_at,
,,,,,215118_s_at,203934_at,,,,1559413_at,,1562849_at,200974_at,219013_at,,206775_at,
,,,,,216318_at,205619_s_at,,,,213256_at,,1563560_at,201063_at,222722_at,,206840_at,
,,,,,216558_x_at,209543_s_at,,,,209583_s_at,,1563902_at,201069_at,203178_at,,206870_at,
,,,,,234477_at,222717_at,,,,228592_at,,1563903_x_at,201261_x_at,237603_at,,206952_at,
,,,,,234792_x_at,203980_at,,,,228055_at,,1564237_at,201262_s_at,205846_at,,207076_s_at,
,,,,,216706_x_at,223395_at,,,,216248_s_at,,1565668_at,201288_at,231392_at,,207102_at,
,,,,,217369_at,218736_s_at,,,,219073_s_at,,1565669_at,201311_s_at,228696_at,,207245_at,
,,,,,211649_x_at,226677_at,,,,210448_s_at,,1565713_at,201312_s_at,219744_at,,207251_at,
,,,,,217169_at,202291_s_at,,,,226223_at,,1565714_at,201438_at,209576_at,,207378_at,
,,,,,217260_x_at,235489_at,,,,221969_at,,1565776_at,201476_s_at,205221_at,,207386_at,
,,,,,240915_at,201842_s_at,,,,219737_s_at,,1565777_at,201477_s_at,204437_s_at,,207696_at,
,,,,,1555179_at,202627_s_at,,,,208690_s_at,,1565825_at,201506_at,214598_at,,207810_at,
,,,,,1561310_at,233813_at,,,,212094_at,,1565826_at,201564_s_at,215108_x_at,,207889_at,
,,,,,211146_at,213345_at,,,,202732_at,,1566134_at,201605_x_at,207889_at,,208240_s_at,
,,,,,211643_x_at,204844_at,,,,226122_at,,1566135_at,201645_at,205478_at,,208327_at,
,,,,,211644_x_at,206176_at,,,,205901_at,,1566464_at,201650_at,214203_s_at,,208369_s_at,
,,,,,214669_x_at,221073_s_at,,,,205267_at,,1566465_at,201668_x_at,240991_at,,208383_s_at,
,,,,,237625_s_at,215783_s_at,,,,226065_at,,1567107_s_at,201669_s_at,230995_at,,208429_x_at,
,,,,,221671_x_at,233660_at,,,,227224_at,,1568126_at,201670_s_at,216533_at,,209424_s_at,
,,,,,224795_x_at,206187_at,,,,225081_s_at,,1569372_at,201697_s_at,215603_x_at,,209425_at,
,,,,,214768_x_at,209081_s_at,,,,226106_at,,1569642_at,201718_s_at,240517_at,,209426_s_at,
,,,,,215121_x_at,200666_s_at,,,,210432_s_at,,1570279_at,201719_s_at,217288_at,,209459_s_at,
,,,,,1558176_at,209869_at,,,,234725_s_at,,1570410_at,201744_s_at,209966_x_at,,209460_at,
,,,,,216430_x_at,205609_at,,,,205316_at,,200016_x_at,201798_s_at,223074_s_at,,209531_at,
,,,,,215036_at,204114_at,,,,220987_s_at,,200018_at,201852_x_at,1569141_a_at,,209616_s_at,
,,,,,216560_x_at,221529_s_at,,,,1563674_at,,200031_s_at,201890_at,1563265_at,,209660_at,
,,,,,216566_at,207624_s_at,,,,205861_at,,200038_s_at,201893_x_at,241928_at,,209696_at,
,,,,,216984_x_at,206377_at,,,,229513_at,,200061_s_at,201930_at,1570316_at,,209699_x_at,
,,,,,217235_x_at,223279_s_at,,,,203753_at,,200088_x_at,202007_at,227094_at,,209916_at,
,,,,,230128_at,203780_at,,,,208078_s_at,,200095_x_at,202008_s_at,231192_at,,209975_at,
,,,,,233969_at,205572_at,,,,39318_at,,200621_at,202018_s_at,227180_at,,209976_s_at,
,,,,,234364_at,203868_s_at,,,,223750_s_at,,200635_s_at,202075_s_at,206259_at,,210063_at,
,,,,,234366_x_at,204041_at,,,,217979_at,,200636_s_at,202107_s_at,207057_at,,210066_s_at,
,,,,,234381_at,205943_at,,,,220068_at,,200637_s_at,202126_at,210834_s_at,,210067_at,
,,,,,234416_at,210762_s_at,,,,226912_at,,200644_at,202127_at,1570180_at,,210068_s_at,
,,,,,234851_at,1556037_s_at,,,,212774_at,,200653_s_at,202145_at,209623_at,,210096_at,
,,,,,234877_x_at,233391_at,,,,242104_at,,200655_s_at,202310_s_at,209735_at,,210119_at,
,,,,,234884_x_at,41577_at,,,,236307_at,,200660_at,202311_s_at,228945_s_at,,210165_at,
,,,,,234707_x_at,202052_s_at,,,,244172_at,,200665_s_at,202312_s_at,223721_s_at,,210328_at,
,,,,,215214_at,202084_s_at,,,,243798_at,,200674_s_at,202350_s_at,244825_at,,210377_at,
,,,,,211646_at,221841_s_at,,,,235278_at,,200678_x_at,202388_at,226553_at,,210771_at,
,,,,,214836_x_at,201473_at,,,,1558185_at,,200704_at,202403_s_at,204720_s_at,,210862_s_at,
,,,,,215176_x_at,202998_s_at,,,,243395_at,,200705_s_at,202404_s_at,1569536_at,,210906_x_at,
,,,,,215217_at,218995_s_at,,,,242563_at,,200706_s_at,202434_s_at,226189_at,,211173_at,
,,,,,215906_at,202801_at,,,,244535_at,,200715_x_at,202435_s_at,211549_s_at,,211174_s_at,
,,,,,216576_x_at,222885_at,,,,239946_at,,200716_x_at,202436_s_at,207542_s_at,,211322_s_at,
,,,,,216829_at,205779_at,,,,241577_at,,200749_at,202437_s_at,213222_at,,211552_s_at,
,,,,,217034_at,209555_s_at,,,,224989_at,,200750_s_at,202450_s_at,229230_at,,211653_x_at,
,,,,,217036_at,206210_s_at,,,,1557558_s_at,,200766_at,202581_at,227492_at,,211682_x_at,
,,,,,217145_at,204236_at,,,,242509_at,,200779_at,202625_at,207129_at,,211726_s_at,
,,,,,217151_at,,,,,222326_at,,200782_at,202626_s_at,204476_s_at,,211806_s_at,
,,,,,217172_at,,,,,1557811_a_at,,200787_s_at,202685_s_at,204058_at,,213017_at,
,,,,,217239_x_at,,,,,216766_at,,200788_s_at,202686_s_at,211689_s_at,,213706_at,
,,,,,215777_at,,,,,230970_at,,200796_s_at,202765_s_at,216219_at,,213712_at,
,,,,,216366_x_at,,,,,239862_at,,200797_s_at,202766_s_at,229638_at,,213938_at,
,,,,,216371_at,,,,,1564248_at,,200798_x_at,202833_s_at,202890_at,,214046_at,
,,,,,216372_at,,,,,230014_at,,200808_s_at,202870_s_at,232457_at,,214069_at,
,,,,,216378_at,,,,,233127_at,,200809_x_at,202901_x_at,226647_at,,214203_s_at,
,,,,,217222_at,,,,,1558105_a_at,,200817_x_at,202902_s_at,203472_s_at,,214259_s_at,
,,,,,1568558_x_at,,,,,1566428_at,,200834_s_at,202952_s_at,236024_at,,214274_s_at,
,,,,,211633_x_at,,,,,1566825_at,,200835_s_at,203083_at,217111_at,,214307_at,
,,,,,214777_at,,,,,211639_x_at,,200836_s_at,203167_at,207215_at,,214308_s_at,
,,,,,216363_at,,,,,211650_x_at,,200866_s_at,203236_s_at,229534_at,,214347_s_at,
,,,,,217384_x_at,,,,,217258_x_at,,200871_s_at,203305_at,229386_at,,214478_at,
,,,,,217390_x_at,,,,,226550_at,,200872_at,203325_s_at,1558785_a_at,,214621_at,
,,,,,217469_at,,,,,227749_at,,200885_at,203381_s_at,1557578_at,,214832_at,
,,,,,234415_x_at,,,,,228390_at,,200916_at,203382_s_at,205328_at,,214851_at,
,,,,,,,,,,229656_s_at,,200919_at,203414_at,242414_at,,214910_s_at,
,,,,,,,,,,235661_at,,200955_at,203438_at,1566178_x_at,,215100_at,
,,,,,,,,,,236198_at,,200982_s_at,203439_s_at,204519_s_at,,215300_s_at,
,,,,,,,,,,238712_at,,201005_at,203498_at,219564_at,,215432_at,
,,,,,,,,,,239278_at,,201012_at,203559_s_at,240440_at,,215665_at,
,,,,,,,,,,239287_at,,201020_at,203666_at,219195_at,,216185_at,
,,,,,,,,,,239292_at,,201037_at,203854_at,1561263_at,,216594_x_at,
,,,,,,,,,,241893_at,,201040_at,203882_at,206000_at,,216889_s_at,
,,,,,,,,,,243780_at,,201042_at,204018_x_at,210119_at,,217111_at,
,,,,,,,,,,244313_at,,201049_s_at,204036_at,203913_s_at,,217113_at,
,,,,,,,,,,,,201090_x_at,204037_at,215363_x_at,,217127_at,
,,,,,,,,,,,,201095_at,204038_s_at,207502_at,,217583_at,
,,,,,,,,,,,,201105_at,204122_at,244149_at,,217626_at,
,,,,,,,,,,,,201116_s_at,204150_at,206239_s_at,,218701_at,
,,,,,,,,,,,,201117_s_at,204259_at,220989_s_at,,219464_at,
,,,,,,,,,,,,201118_at,204385_at,202712_s_at,,219525_at,
,,,,,,,,,,,,201136_at,204444_at,202554_s_at,,219543_at,
,,,,,,,,,,,,201160_s_at,204466_s_at,230965_at,,219902_at,
,,,,,,,,,,,,201161_s_at,204467_s_at,237026_at,,220029_at,
,,,,,,,,,,,,201169_s_at,204641_at,229158_at,,220061_at,
,,,,,,,,,,,,201170_s_at,204658_at,204290_s_at,,220148_at,
,,,,,,,,,,,,201195_s_at,204826_at,204077_x_at,,220357_s_at,
,,,,,,,,,,,,201201_at,204827_s_at,244670_at,,220376_at,
,,,,,,,,,,,,201202_at,204879_at,213938_at,,220816_at,
,,,,,,,,,,,,201271_s_at,204896_s_at,210377_at,,221142_s_at,
,,,,,,,,,,,,201289_at,204897_at,213917_at,,221302_at,
,,,,,,,,,,,,201294_s_at,204943_at,214082_at,,222100_at,
,,,,,,,,,,,,201295_s_at,204963_at,215001_s_at,,222714_s_at,
,,,,,,,,,,,,201296_s_at,204964_s_at,238567_at,,223437_at,
,,,,,,,,,,,,201309_x_at,205166_at,243341_at,,223438_s_at,
,,,,,,,,,,,,201310_s_at,205168_at,214154_s_at,,223593_at,
,,,,,,,,,,,,201397_at,205382_s_at,241564_at,,223619_x_at,
,,,,,,,,,,,,201426_s_at,205499_at,204836_at,,223699_at,
,,,,,,,,,,,,201428_at,205898_at,202972_s_at,,223939_at,
,,,,,,,,,,,,201430_s_at,206331_at,203216_s_at,,224061_at,
,,,,,,,,,,,,201431_s_at,206500_s_at,204997_at,,224179_s_at,
,,,,,,,,,,,,201464_x_at,206566_at,203657_s_at,,226228_at,
,,,,,,,,,,,,201465_s_at,206580_s_at,1555997_s_at,,226597_at,
,,,,,,,,,,,,201466_s_at,206628_at,1556285_s_at,,226649_at,
,,,,,,,,,,,,201470_at,206834_at,202447_at,,226978_at,
,,,,,,,,,,,,201502_s_at,206837_at,213017_at,,227094_at,
,,,,,,,,,,,,201510_at,206978_at,240135_x_at,,227113_at,
,,,,,,,,,,,,201584_s_at,207111_at,202036_s_at,,227480_at,
,,,,,,,,,,,,201590_x_at,207158_at,221747_at,,227522_at,
,,,,,,,,,,,,201596_x_at,207165_at,241914_s_at,,227690_at,
,,,,,,,,,,,,201631_s_at,207172_s_at,230914_at,,227830_at,
,,,,,,,,,,,,201667_at,207173_x_at,206878_at,,228268_at,
,,,,,,,,,,,,201743_at,207175_at,201243_s_at,,228929_at,
,,,,,,,,,,,,201765_s_at,207178_s_at,1553147_at,,229070_at,
,,,,,,,,,,,,201783_s_at,207331_at,223939_at,,229526_at,
,,,,,,,,,,,,201792_at,207384_at,1561644_x_at,,229724_at,
,,,,,,,,,,,,201796_s_at,207714_s_at,224178_s_at,,230481_at,
,,,,,,,,,,,,201797_s_at,207794_at,204430_s_at,,230554_at,
,,,,,,,,,,,,201812_s_at,207826_s_at,1559114_a_at,,230573_at,
,,,,,,,,,,,,201819_at,207827_x_at,203608_at,,230782_at,
,,,,,,,,,,,,201841_s_at,207828_s_at,232737_s_at,,230863_at,
,,,,,,,,,,,,201843_s_at,207847_s_at,208563_x_at,,230914_at,
,,,,,,,,,,,,201853_s_at,207977_s_at,1557311_at,,230995_at,
,,,,,,,,,,,,201860_s_at,208015_at,214602_at,,231015_at,
,,,,,,,,,,,,201892_s_at,208233_at,220995_at,,231623_at,
,,,,,,,,,,,,201921_at,208414_s_at,221298_s_at,,231790_at,
,,,,,,,,,,,,201954_at,208647_at,242617_at,,234197_at,
,,,,,,,,,,,,201981_at,208668_x_at,212327_at,,234310_s_at,
,,,,,,,,,,,,201982_s_at,208782_at,224043_s_at,,234536_at,
,,,,,,,,,,,,202006_at,208791_at,204347_at,,234586_at,
,,,,,,,,,,,,202096_s_at,208792_s_at,219630_at,,234981_x_at,
,,,,,,,,,,,,202180_s_at,208885_at,205650_s_at,,236150_at,
,,,,,,,,,,,,202205_at,208912_s_at,242789_at,,236481_at,
,,,,,,,,,,,,202285_s_at,209035_at,231208_at,,236496_at,
,,,,,,,,,,,,202286_s_at,209082_s_at,204818_at,,236630_at,
,,,,,,,,,,,,202287_s_at,209118_s_at,1563035_x_at,,236646_at,
,,,,,,,,,,,,202332_at,209156_s_at,1560033_at,,236972_at,
,,,,,,,,,,,,202376_at,209167_at,231052_at,,237029_at,
,,,,,,,,,,,,202378_s_at,209168_at,1555612_s_at,,237142_at,
,,,,,,,,,,,,202422_s_at,209169_at,241542_at,,237350_at,
,,,,,,,,,,,,202458_at,209170_s_at,220554_at,,237989_at,
,,,,,,,,,,,,202570_s_at,209172_s_at,205369_x_at,,238160_at,
,,,,,,,,,,,,202571_s_at,209220_at,1552477_a_at,,238428_at,
,,,,,,,,,,,,202572_s_at,209280_at,219970_at,,238518_x_at,
,,,,,,,,,,,,202613_at,209283_at,216080_s_at,,239929_at,
,,,,,,,,,,,,202637_s_at,209335_at,205682_x_at,,240114_s_at,
,,,,,,,,,,,,202638_s_at,209356_x_at,228432_at,,240144_at,
,,,,,,,,,,,,202647_s_at,209372_x_at,232625_at,,240285_at,
,,,,,,,,,,,,202697_at,209436_at,230174_at,,241111_at,
,,,,,,,,,,,,202719_s_at,209437_s_at,214347_s_at,,241854_at,
,,,,,,,,,,,,202720_at,209458_x_at,226955_at,,241914_s_at,
,,,,,,,,,,,,202771_at,209550_at,224459_at,,241915_at,
,,,,,,,,,,,,202787_s_at,209687_at,211028_s_at,,241998_at,
,,,,,,,,,,,,202788_at,209709_s_at,205150_s_at,,242169_at,
,,,,,,,,,,,,202790_at,209758_s_at,213706_at,,242341_x_at,
,,,,,,,,,,,,202796_at,209773_s_at,232491_at,,243127_x_at,
,,,,,,,,,,,,202887_s_at,209821_at,211173_at,,243569_at,
,,,,,,,,,,,,202895_s_at,210145_at,213587_s_at,,244266_at,
,,,,,,,,,,,,202896_s_at,210340_s_at,1557189_at,,244689_at,
,,,,,,,,,,,,202897_at,210348_at,238575_at,,244742_at,
,,,,,,,,,,,,202910_s_at,210495_x_at,222932_at,,39248_at,
,,,,,,,,,,,,202997_s_at,210538_s_at,228219_s_at,,39249_at,
,,,,,,,,,,,,202999_s_at,210558_at,209703_x_at,,89977_at,
,,,,,,,,,,,,203046_s_at,210657_s_at,220507_s_at,,,
,,,,,,,,,,,,203084_at,210662_at,222901_s_at,,,
,,,,,,,,,,,,203085_s_at,210754_s_at,231273_x_at,,,
,,,,,,,,,,,,203108_at,210786_s_at,216504_s_at,,,
,,,,,,,,,,,,203237_s_at,210815_s_at,242536_at,,,
,,,,,,,,,,,,203238_s_at,210933_s_at,204755_x_at,,,
,,,,,,,,,,,,203287_at,210950_s_at,243706_at,,,
,,,,,,,,,,,,203372_s_at,210993_s_at,218285_s_at,,,
,,,,,,,,,,,,203373_at,211080_s_at,244044_at,,,
,,,,,,,,,,,,203411_s_at,211090_s_at,234586_at,,,
,,,,,,,,,,,,203477_at,211161_s_at,217047_s_at,,,
,,,,,,,,,,,,203504_s_at,211203_s_at,222705_s_at,,,
,,,,,,,,,,,,203505_at,211286_x_at,204867_at,,,
,,,,,,,,,,,,203578_s_at,211287_x_at,1559635_at,,,
,,,,,,,,,,,,203579_s_at,211428_at,235129_at,,,
,,,,,,,,,,,,203580_s_at,211429_s_at,217319_x_at,,,
,,,,,,,,,,,,203687_at,211546_x_at,207251_at,,,
,,,,,,,,,,,,203751_x_at,211560_s_at,202037_s_at,,,
,,,,,,,,,,,,203752_s_at,211652_s_at,211265_at,,,
,,,,,,,,,,,,203826_s_at,211663_x_at,1554974_at,,,
,,,,,,,,,,,,203887_s_at,211695_x_at,204304_s_at,,,
,,,,,,,,,,,,203888_at,211699_x_at,1559986_at,,,
,,,,,,,,,,,,203892_at,211719_x_at,1554847_at,,,
,,,,,,,,,,,,203945_at,211745_x_at,220357_s_at,,,
,,,,,,,,,,,,203946_s_at,211748_x_at,241280_at,,,
,,,,,,,,,,,,203953_s_at,211813_x_at,220148_at,,,
,,,,,,,,,,,,203954_x_at,211825_s_at,207122_x_at,,,
,,,,,,,,,,,,203960_s_at,211864_s_at,1559370_at,,,
,,,,,,,,,,,,203973_s_at,211896_s_at,204508_s_at,,,
,,,,,,,,,,,,203989_x_at,211926_s_at,205666_at,,,
,,,,,,,,,,,,204017_at,212091_s_at,219436_s_at,,,
,,,,,,,,,,,,204083_s_at,212176_at,1560467_at,,,
,,,,,,,,,,,,204141_at,212177_at,226388_at,,,
,,,,,,,,,,,,204163_at,212179_at,224502_s_at,,,
,,,,,,,,,,,,204164_at,212187_x_at,203815_at,,,
,,,,,,,,,,,,204200_s_at,212190_at,214851_at,,,
,,,,,,,,,,,,204337_at,212290_at,64900_at,,,
,,,,,,,,,,,,204338_s_at,212292_at,217483_at,,,
,,,,,,,,,,,,204339_s_at,212295_s_at,211231_x_at,,,
,,,,,,,,,,,,204392_at,212344_at,223268_at,,,
,,,,,,,,,,,,204479_at,212353_at,206367_at,,,
,,,,,,,,,,,,204494_s_at,212354_at,205370_x_at,,,
,,,,,,,,,,,,204495_s_at,212364_at,216782_at,,,
,,,,,,,,,,,,204639_at,212365_at,205313_at,,,
,,,,,,,,,,,,204663_at,212464_s_at,1569987_at,,,
,,,,,,,,,,,,204671_s_at,212488_at,1552932_at,,,
,,,,,,,,,,,,204672_s_at,212489_at,218858_at,,,
,,,,,,,,,,,,204678_s_at,212509_s_at,243416_at,,,
,,,,,,,,,,,,204679_at,212792_at,1552721_a_at,,,
,,,,,,,,,,,,204802_at,212865_s_at,219993_at,,,
,,,,,,,,,,,,204803_s_at,212937_s_at,225299_at,,,
,,,,,,,,,,,,204846_at,212938_at,1558546_at,,,
,,,,,,,,,,,,204907_s_at,212939_at,209976_s_at,,,
,,,,,,,,,,,,204908_s_at,212940_at,232322_x_at,,,
,,,,,,,,,,,,204948_s_at,213002_at,244216_at,,,
,,,,,,,,,,,,204965_at,213068_at,244344_at,,,
,,,,,,,,,,,,205040_at,213071_at,202862_at,,,
,,,,,,,,,,,,205041_s_at,213290_at,211424_x_at,,,
,,,,,,,,,,,,205393_s_at,213311_s_at,231790_at,,,
,,,,,,,,,,,,205394_at,213381_at,216043_x_at,,,
,,,,,,,,,,,,205409_at,213428_s_at,205860_x_at,,,
,,,,,,,,,,,,205542_at,213575_at,1566825_at,,,
,,,,,,,,,,,,205547_s_at,213593_s_at,208284_x_at,,,
,,,,,,,,,,,,205729_at,213693_s_at,236774_at,,,
,,,,,,,,,,,,206002_at,213764_s_at,210289_at,,,
,,,,,,,,,,,,206099_at,213765_at,220376_at,,,
,,,,,,,,,,,,206315_at,213791_at,1570433_at,,,
,,,,,,,,,,,,206400_at,213800_at,1565800_x_at,,,
,,,,,,,,,,,,206429_at,213905_x_at,238092_at,,,
,,,,,,,,,,,,206697_s_at,213911_s_at,39249_at,,,
,,,,,,,,,,,,206703_at,213975_s_at,240935_at,,,
,,,,,,,,,,,,206742_at,213993_at,1554246_at,,,
,,,,,,,,,,,,206796_at,213994_s_at,209292_at,,,
,,,,,,,,,,,,207015_s_at,214023_x_at,230269_at,,,
,,,,,,,,,,,,207016_s_at,214040_s_at,234932_s_at,,,
,,,,,,,,,,,,207052_at,214146_s_at,203860_at,,,
,,,,,,,,,,,,207118_s_at,214200_s_at,1554749_s_at,,,
,,,,,,,,,,,,207169_x_at,214414_x_at,209975_at,,,
,,,,,,,,,,,,207255_at,214454_at,236630_at,,,
,,,,,,,,,,,,207264_at,214461_at,1564130_x_at,,,
,,,,,,,,,,,,207265_s_at,214469_at,202950_at,,,
,,,,,,,,,,,,207329_at,214535_s_at,1555097_a_at,,,
,,,,,,,,,,,,207345_at,214701_s_at,242658_at,,,
,,,,,,,,,,,,207643_s_at,214702_at,205473_at,,,
,,,,,,,,,,,,207802_at,215074_at,220089_at,,,
,,,,,,,,,,,,207808_s_at,215076_s_at,203060_s_at,,,
,,,,,,,,,,,,207836_s_at,215182_x_at,1554514_at,,,
,,,,,,,,,,,,207837_at,215231_at,205645_at,,,
,,,,,,,,,,,,208002_s_at,215353_at,223699_at,,,
,,,,,,,,,,,,208303_s_at,215388_s_at,240462_at,,,
,,,,,,,,,,,,208466_at,215401_at,215367_at,,,
,,,,,,,,,,,,208470_s_at,215433_at,206672_at,,,
,,,,,,,,,,,,208540_x_at,215613_at,238526_at,,,
,,,,,,,,,,,,208545_x_at,215787_at,229020_x_at,,,
,,,,,,,,,,,,208636_at,215811_at,1569688_at,,,
,,,,,,,,,,,,208637_x_at,215979_s_at,220441_at,,,
,,,,,,,,,,,,208645_s_at,216005_at,204348_s_at,,,
,,,,,,,,,,,,208646_at,216442_x_at,205848_at,,,
,,,,,,,,,,,,208659_at,216639_at,209632_at,,,
,,,,,,,,,,,,208779_x_at,216865_at,1566824_at,,,
,,,,,,,,,,,,208789_at,216866_s_at,205719_s_at,,,
,,,,,,,,,,,,208790_s_at,216904_at,237087_at,,,
,,,,,,,,,,,,208795_s_at,217388_s_at,241866_at,,,
,,,,,,,,,,,,208817_at,217414_x_at,1570639_at,,,
,,,,,,,,,,,,208818_s_at,217430_x_at,205343_at,,,
,,,,,,,,,,,,208949_s_at,217518_at,226767_s_at,,,
,,,,,,,,,,,,208955_at,217534_at,208429_x_at,,,
,,,,,,,,,,,,208956_x_at,217535_at,203790_s_at,,,
,,,,,,,,,,,,208960_s_at,217703_x_at,225688_s_at,,,
,,,,,,,,,,,,208961_s_at,217762_s_at,233609_at,,,
,,,,,,,,,,,,208991_at,217763_s_at,240006_at,,,
,,,,,,,,,,,,208992_s_at,217764_s_at,219739_at,,,
,,,,,,,,,,,,209008_x_at,217771_at,238177_at,,,
,,,,,,,,,,,,209016_s_at,217842_at,210757_x_at,,,
,,,,,,,,,,,,209026_x_at,217901_at,236234_at,,,
,,,,,,,,,,,,209034_at,217916_s_at,207295_at,,,
,,,,,,,,,,,,209124_at,218039_at,239949_at,,,
,,,,,,,,,,,,209154_at,218041_x_at,230951_at,,,
,,,,,,,,,,,,209191_at,218162_at,219614_s_at,,,
,,,,,,,,,,,,209211_at,218232_at,226064_s_at,,,
,,,,,,,,,,,,209212_s_at,218252_at,205983_at,,,
,,,,,,,,,,,,209215_at,218332_at,243066_at,,,
,,,,,,,,,,,,209230_s_at,218418_s_at,224823_at,,,
,,,,,,,,,,,,209344_at,218660_at,1566249_at,,,
,,,,,,,,,,,,209369_at,218832_x_at,206085_s_at,,,
,,,,,,,,,,,,209372_x_at,219102_at,210324_at,,,
,,,,,,,,,,,,209406_at,219148_at,222073_at,,,
,,,,,,,,,,,,209487_at,219210_s_at,235512_at,,,
,,,,,,,,,,,,209488_s_at,219787_s_at,220108_at,,,
,,,,,,,,,,,,209563_x_at,219911_s_at,211819_s_at,,,
,,,,,,,,,,,,209680_s_at,219918_s_at,219912_s_at,,,
,,,,,,,,,,,,209878_s_at,219978_s_at,243901_at,,,
,,,,,,,,,,,,209885_at,220076_at,240308_at,,,
,,,,,,,,,,,,209894_at,220099_s_at,219451_at,,,
,,,,,,,,,,,,209932_s_at,220333_at,226213_at,,,
,,,,,,,,,,,,210083_at,220613_s_at,209590_at,,,
,,,,,,,,,,,,210213_s_at,220924_s_at,214992_s_at,,,
,,,,,,,,,,,,210357_s_at,221019_s_at,203786_s_at,,,
,,,,,,,,,,,,210427_x_at,221068_at,205802_at,,,
,,,,,,,,,,,,210517_s_at,221495_s_at,213456_at,,,
,,,,,,,,,,,,210561_s_at,221666_s_at,231015_at,,,
,,,,,,,,,,,,210646_x_at,221729_at,210833_at,,,
,,,,,,,,,,,,210749_x_at,221730_at,208354_s_at,,,
,,,,,,,,,,,,210764_s_at,221898_at,1555725_a_at,,,
,,,,,,,,,,,,210827_s_at,221902_at,206963_s_at,,,
,,,,,,,,,,,,210845_s_at,221942_s_at,241940_at,,,
,,,,,,,,,,,,210978_s_at,222043_at,218701_at,,,
,,,,,,,,,,,,210983_s_at,222201_s_at,238272_at,,,
,,,,,,,,,,,,211003_x_at,222756_s_at,205626_s_at,,,
,,,,,,,,,,,,211058_x_at,222846_at,230636_s_at,,,
,,,,,,,,,,,,211072_x_at,222912_at,232746_at,,,
,,,,,,,,,,,,211160_x_at,222982_x_at,202590_s_at,,,
,,,,,,,,,,,,211284_s_at,223092_at,209925_at,,,
,,,,,,,,,,,,211312_s_at,223093_at,217085_at,,,
,,,,,,,,,,,,211354_s_at,223094_s_at,227480_at,,,
,,,,,,,,,,,,211355_x_at,223235_s_at,218730_s_at,,,
,,,,,,,,,,,,211356_x_at,223667_at,1552496_a_at,,,
,,,,,,,,,,,,211474_s_at,224002_s_at,205750_at,,,
,,,,,,,,,,,,211542_x_at,224488_s_at,225207_at,,,
,,,,,,,,,,,,211573_x_at,224560_at,239304_at,,,
,,,,,,,,,,,,211610_at,224920_x_at,205302_at,,,
,,,,,,,,,,,,211714_x_at,224937_at,208083_s_at,,,
,,,,,,,,,,,,211924_s_at,224950_at,238764_at,,,
,,,,,,,,,,,,211926_s_at,225380_at,210735_s_at,,,
,,,,,,,,,,,,211942_x_at,225496_s_at,208016_s_at,,,
,,,,,,,,,,,,211962_s_at,225507_at,234291_s_at,,,
,,,,,,,,,,,,211965_at,225539_at,204721_s_at,,,
,,,,,,,,,,,,211966_at,225563_at,213712_at,,,
,,,,,,,,,,,,211981_at,225673_at,221173_at,,,
,,,,,,,,,,,,211984_at,225782_at,212816_s_at,,,
,,,,,,,,,,,,211985_s_at,225790_at,243544_at,,,
,,,,,,,,,,,,211986_at,225911_at,1553565_s_at,,,
,,,,,,,,,,,,212086_x_at,226043_at,233485_at,,,
,,,,,,,,,,,,212089_at,226117_at,231671_at,,,
,,,,,,,,,,,,212099_at,226287_at,231185_at,,,
,,,,,,,,,,,,212141_at,226292_at,205937_at,,,
,,,,,,,,,,,,212142_at,226412_at,214259_s_at,,,
,,,,,,,,,,,,212185_x_at,226575_at,1564933_at,,,
,,,,,,,,,,,,212270_x_at,226630_at,219962_at,,,
,,,,,,,,,,,,212320_at,226633_at,218863_s_at,,,
,,,,,,,,,,,,212481_s_at,226658_at,208462_s_at,,,
,,,,,,,,,,,,212501_at,226758_at,229634_at,,,
,,,,,,,,,,,,212537_x_at,226911_at,227960_s_at,,,
,,,,,,,,,,,,212566_at,226932_at,227692_at,,,
,,,,,,,,,,,,212567_s_at,227202_at,204505_s_at,,,
,,,,,,,,,,,,212639_x_at,227209_at,218980_at,,,
,,,,,,,,,,,,212647_at,227235_at,207047_s_at,,,
,,,,,,,,,,,,212654_at,227326_at,242703_at,,,
,,,,,,,,,,,,212667_at,227487_s_at,230560_at,,,
,,,,,,,,,,,,212680_x_at,227514_at,243569_at,,,
,,,,,,,,,,,,212790_x_at,227684_at,1552632_a_at,,,
,,,,,,,,,,,,213003_s_at,227792_at,1554943_at,,,
,,,,,,,,,,,,213006_at,227798_at,1564259_at,,,
,,,,,,,,,,,,213010_at,227939_s_at,214681_at,,,
,,,,,,,,,,,,213090_s_at,227954_at,210738_s_at,,,
,,,,,,,,,,,,213096_at,227956_at,210067_at,,,
,,,,,,,,,,,,213277_at,228057_at,210492_at,,,
,,,,,,,,,,,,213281_at,228074_at,233549_at,,,
,,,,,,,,,,,,213284_at,228294_s_at,237397_at,,,
,,,,,,,,,,,,213319_s_at,228750_at,218274_s_at,,,
,,,,,,,,,,,,213338_at,228815_s_at,205673_s_at,,,
,,,,,,,,,,,,213350_at,228904_at,211357_s_at,,,
,,,,,,,,,,,,213356_x_at,229156_s_at,206030_at,,,
,,,,,,,,,,,,213377_x_at,229157_at,222025_s_at,,,
,,,,,,,,,,,,213406_at,229218_at,223587_s_at,,,
,,,,,,,,,,,,213461_at,229239_x_at,206262_at,,,
,,,,,,,,,,,,213503_x_at,229489_at,233547_x_at,,,
,,,,,,,,,,,,213506_at,229530_at,204253_s_at,,,
,,,,,,,,,,,,213631_x_at,229539_at,236952_at,,,
,,,,,,,,,,,,213646_x_at,229574_at,206155_at,,,
,,,,,,,,,,,,213688_at,229639_s_at,219850_s_at,,,
,,,,,,,,,,,,213710_s_at,229931_at,1568872_at,,,
,,,,,,,,,,,,213796_at,230103_at,1569403_at,,,
,,,,,,,,,,,,214001_x_at,230318_at,220197_at,,,
,,,,,,,,,,,,214023_x_at,230375_at,215798_at,,,
,,,,,,,,,,,,214031_s_at,230499_at,211259_s_at,,,
,,,,,,,,,,,,214056_at,231130_at,1552790_a_at,,,
,,,,,,,,,,,,214057_at,231144_at,229185_at,,,
,,,,,,,,,,,,214097_at,231147_at,205244_s_at,,,
,,,,,,,,,,,,214180_at,231224_x_at,203088_at,,,
,,,,,,,,,,,,214213_x_at,231340_at,236481_at,,,
,,,,,,,,,,,,214245_at,231579_s_at,218451_at,,,
,,,,,,,,,,,,214271_x_at,232235_at,206254_at,,,
,,,,,,,,,,,,214280_x_at,232238_at,201242_s_at,,,
,,,,,,,,,,,,214282_at,232268_at,202139_at,,,
,,,,,,,,,,,,214291_at,232393_at,238847_at,,,
,,,,,,,,,,,,214317_x_at,232458_at,211322_s_at,,,
,,,,,,,,,,,,214326_x_at,232617_at,230460_at,,,
,,,,,,,,,,,,214351_x_at,232716_at,237515_at,,,
,,,,,,,,,,,,214399_s_at,232825_s_at,230124_at,,,
,,,,,,,,,,,,214465_at,232914_s_at,1558874_a_at,,,
,,,,,,,,,,,,214549_x_at,233006_at,217711_at,,,
,,,,,,,,,,,,214587_at,233952_s_at,214910_s_at,,,
,,,,,,,,,,,,214733_s_at,234104_at,206340_at,,,
,,,,,,,,,,,,214786_at,234194_at,214091_s_at,,,
,,,,,,,,,,,,214866_at,234332_at,206840_at,,,
,,,,,,,,,,,,214976_at,234646_at,205625_s_at,,,
,,,,,,,,,,,,215062_at,234992_x_at,228366_at,,,
,,,,,,,,,,,,215066_at,235178_x_at,210862_s_at,,,
,,,,,,,,,,,,215087_at,235246_at,233231_at,,,
,,,,,,,,,,,,215111_s_at,235318_at,227522_at,,,
,,,,,,,,,,,,215155_at,235471_at,203543_s_at,,,
,,,,,,,,,,,,215157_x_at,235499_at,213592_at,,,
,,,,,,,,,,,,215182_x_at,235588_at,210299_s_at,,,
,,,,,,,,,,,,215420_at,235629_at,238514_at,,,
,,,,,,,,,,,,215455_at,235859_at,221661_at,,,
,,,,,,,,,,,,215459_at,236116_at,1564459_at,,,
,,,,,,,,,,,,215464_s_at,236228_at,207885_at,,,
,,,,,,,,,,,,215485_s_at,236348_at,203697_at,,,
,,,,,,,,,,,,215691_x_at,236401_at,208942_s_at,,,
,,,,,,,,,,,,215706_x_at,236455_at,238911_at,,,
,,,,,,,,,,,,215728_s_at,236569_at,233277_at,,,
,,,,,,,,,,,,215823_x_at,236583_at,240099_at,,,
,,,,,,,,,,,,215834_x_at,236599_at,1554668_a_at,,,
,,,,,,,,,,,,215835_at,236670_s_at,205364_at,,,
,,,,,,,,,,,,215869_at,236901_at,211925_s_at,,,
,,,,,,,,,,,,215876_at,237104_at,234981_x_at,,,
,,,,,,,,,,,,216041_x_at,237165_at,229229_at,,,
,,,,,,,,,,,,216055_at,237176_at,208396_s_at,,,
,,,,,,,,,,,,216066_at,237241_at,227753_at,,,
,,,,,,,,,,,,216183_at,237722_at,232404_at,,,
,,,,,,,,,,,,216204_at,238361_s_at,207102_at,,,
,,,,,,,,,,,,216405_at,238481_at,243556_at,,,
,,,,,,,,,,,,216497_at,238583_at,209291_at,,,
,,,,,,,,,,,,216505_x_at,238666_at,238419_at,,,
,,,,,,,,,,,,216559_x_at,238858_at,238518_x_at,,,
,,,,,,,,,,,,216641_s_at,238977_at,225571_at,,,
,,,,,,,,,,,,216705_s_at,239002_at,212143_s_at,,,
,,,,,,,,,,,,216821_at,239358_at,206753_at,,,
,,,,,,,,,,,,216884_at,239393_at,231058_at,,,
,,,,,,,,,,,,216915_s_at,239449_at,207418_s_at,,,
,,,,,,,,,,,,217024_x_at,239555_at,224179_s_at,,,
,,,,,,,,,,,,217074_at,239580_at,205799_s_at,,,
,,,,,,,,,,,,217112_at,239597_at,225817_at,,,
,,,,,,,,,,,,217298_at,239641_at,203824_at,,,
,,,,,,,,,,,,217336_at,239745_at,221139_s_at,,,
,,,,,,,,,,,,217353_at,239769_at,206294_at,,,
,,,,,,,,,,,,217647_at,239887_at,1559245_at,,,
,,,,,,,,,,,,217655_at,240225_at,205911_at,,,
,,,,,,,,,,,,217728_at,240286_at,219986_s_at,,,
,,,,,,,,,,,,217747_s_at,240382_at,1560105_at,,,
,,,,,,,,,,,,217767_at,240496_at,227055_at,,,
,,,,,,,,,,,,217795_s_at,240556_at,221142_s_at,,,
,,,,,,,,,,,,217943_s_at,240564_x_at,216185_at,,,
,,,,,,,,,,,,217996_at,240571_at,235438_at,,,
,,,,,,,,,,,,217997_at,240659_x_at,220061_at,,,
,,,,,,,,,,,,217998_at,240891_at,1562898_at,,,
,,,,,,,,,,,,217999_s_at,241022_at,210614_at,,,
,,,,,,,,,,,,218000_s_at,241026_at,204509_at,,,
,,,,,,,,,,,,218072_at,241252_at,207213_s_at,,,
,,,,,,,,,,,,218084_x_at,241272_at,209614_at,,,
,,,,,,,,,,,,218148_at,241305_at,230573_at,,,
,,,,,,,,,,,,218182_s_at,241306_at,228474_s_at,,,
,,,,,,,,,,,,218368_s_at,241416_at,207749_s_at,,,
,,,,,,,,,,,,218384_at,241473_at,212950_at,,,
,,,,,,,,,,,,218473_s_at,241551_at,222938_x_at,,,
,,,,,,,,,,,,218656_s_at,241780_at,205710_at,,,
,,,,,,,,,,,,218729_at,241795_at,244419_at,,,
,,,,,,,,,,,,218764_at,241816_at,204992_s_at,,,
,,,,,,,,,,,,218792_s_at,241907_at,213933_at,,,
,,,,,,,,,,,,218828_at,241954_at,241861_at,,,
,,,,,,,,,,,,218843_at,242024_at,218773_s_at,,,
,,,,,,,,,,,,218880_at,242452_at,239158_at,,,
,,,,,,,,,,,,218881_s_at,242460_at,237468_at,,,
,,,,,,,,,,,,218918_at,242605_at,243168_at,,,
,,,,,,,,,,,,219025_at,242652_at,224812_at,,,
,,,,,,,,,,,,219167_at,242871_at,215300_s_at,,,
,,,,,,,,,,,,219213_at,243140_at,1554094_at,,,
,,,,,,,,,,,,219249_s_at,243160_at,229258_at,,,
,,,,,,,,,,,,219255_x_at,243182_at,1431_at,,,
,,,,,,,,,,,,219257_s_at,243193_at,215100_at,,,
,,,,,,,,,,,,219410_at,243233_at,211548_s_at,,,
,,,,,,,,,,,,219654_at,243243_at,216763_at,,,
,,,,,,,,,,,,219677_at,243540_at,203059_s_at,,,
,,,,,,,,,,,,220016_at,243633_at,204447_at,,,
,,,,,,,,,,,,220199_s_at,243658_at,211518_s_at,,,
,,,,,,,,,,,,221269_s_at,243852_at,207810_at,,,
,,,,,,,,,,,,221496_s_at,244010_at,234133_s_at,,,
,,,,,,,,,,,,221539_at,244036_at,205317_s_at,,,
,,,,,,,,,,,,221576_at,244057_s_at,239593_at,,,
,,,,,,,,,,,,221577_x_at,244058_at,238995_at,,,
,,,,,,,,,,,,221610_s_at,244083_at,202986_at,,,
,,,,,,,,,,,,221676_s_at,244173_at,205442_at,,,
,,,,,,,,,,,,222015_at,244205_at,211494_s_at,,,
,,,,,,,,,,,,222036_s_at,244239_at,203434_s_at,,,
,,,,,,,,,,,,222037_at,244446_at,201150_s_at,,,
,,,,,,,,,,,,222040_at,244523_at,237283_at,,,
,,,,,,,,,,,,222162_s_at,244592_at,204059_s_at,,,
,,,,,,,,,,,,222243_s_at,244645_at,205844_at,,,
,,,,,,,,,,,,222344_at,244747_at,207131_x_at,,,
,,,,,,,,,,,,222409_at,244852_at,222100_at,,,
,,,,,,,,,,,,222418_s_at,37408_at,244742_at,,,
,,,,,,,,,,,,222482_at,38487_at,241141_at,,,
,,,,,,,,,,,,222486_s_at,61734_at,203070_at,,,
,,,,,,,,,,,,222549_at,64942_at,1553972_a_at,,,
,,,,,,,,,,,,222644_s_at,,224042_at,,,
,,,,,,,,,,,,222746_s_at,,240422_at,,,
,,,,,,,,,,,,222802_at,,1563425_at,,,
,,,,,,,,,,,,222817_at,,205498_at,,,
,,,,,,,,,,,,222906_at,,233634_at,,,
,,,,,,,,,,,,222996_s_at,,243325_at,,,
,,,,,,,,,,,,223170_at,,240114_s_at,,,
,,,,,,,,,,,,223208_at,,210066_s_at,,,
,,,,,,,,,,,,223226_x_at,,211488_s_at,,,
,,,,,,,,,,,,223467_at,,209094_at,,,
,,,,,,,,,,,,223498_at,,204973_at,,,
,,,,,,,,,,,,223625_at,,233856_at,,,
,,,,,,,,,,,,223635_s_at,,230687_at,,,
,,,,,,,,,,,,224096_at,,1553003_at,,,
,,,,,,,,,,,,224156_x_at,,211417_x_at,,,
,,,,,,,,,,,,224252_s_at,,203615_x_at,,,
,,,,,,,,,,,,224361_s_at,,222513_s_at,,,
,,,,,,,,,,,,224450_s_at,,1556345_s_at,,,
,,,,,,,,,,,,224495_at,,236947_at,,,
,,,,,,,,,,,,224496_s_at,,222257_s_at,,,
,,,,,,,,,,,,224516_s_at,,205151_s_at,,,
,,,,,,,,,,,,224606_at,,209277_at,,,
,,,,,,,,,,,,224609_at,,213591_at,,,
,,,,,,,,,,,,224650_at,,224198_at,,,
,,,,,,,,,,,,224677_x_at,,213285_at,,,
,,,,,,,,,,,,224733_at,,221879_at,,,
,,,,,,,,,,,,224830_at,,204934_s_at,,,
,,,,,,,,,,,,224839_s_at,,201540_at,,,
,,,,,,,,,,,,224910_at,,205751_at,,,
,,,,,,,,,,,,224927_at,,221748_s_at,,,
,,,,,,,,,,,,224940_s_at,,205769_at,,,
,,,,,,,,,,,,224941_at,,225855_at,,,
,,,,,,,,,,,,224942_at,,221163_s_at,,,
,,,,,,,,,,,,225001_at,,218275_at,,,
,,,,,,,,,,,,225025_at,,205102_at,,,
,,,,,,,,,,,,225175_s_at,,1568898_at,,,
,,,,,,,,,,,,225186_at,,242494_at,,,
,,,,,,,,,,,,225188_at,,205627_at,,,
,,,,,,,,,,,,225189_s_at,,1553341_at,,,
,,,,,,,,,,,,225262_at,,213524_s_at,,,
,,,,,,,,,,,,225289_at,,1564129_a_at,,,
,,,,,,,,,,,,225592_at,,205803_s_at,,,
,,,,,,,,,,,,225756_at,,223686_at,,,
,,,,,,,,,,,,225763_at,,205236_x_at,,,
,,,,,,,,,,,,225806_at,,235305_s_at,,,
,,,,,,,,,,,,225807_at,,1555358_a_at,,,
,,,,,,,,,,,,225842_at,,209343_at,,,
,,,,,,,,,,,,225868_at,,208005_at,,,
,,,,,,,,,,,,225927_at,,1554947_at,,,
,,,,,,,,,,,,226061_s_at,,238440_at,,,
,,,,,,,,,,,,226075_at,,205850_s_at,,,
,,,,,,,,,,,,226184_at,,226851_at,,,
,,,,,,,,,,,,226237_at,,232360_at,,,
,,,,,,,,,,,,226245_at,,215687_x_at,,,
,,,,,,,,,,,,226246_at,,233463_at,,,
,,,,,,,,,,,,226279_at,,221215_s_at,,,
,,,,,,,,,,,,226417_at,,89977_at,,,
,,,,,,,,,,,,226489_at,,207567_at,,,
,,,,,,,,,,,,226518_at,,209470_s_at,,,
,,,,,,,,,,,,226523_at,,215316_at,,,
,,,,,,,,,,,,226632_at,,242244_at,,,
,,,,,,,,,,,,226847_at,,219464_at,,,
,,,,,,,,,,,,226858_at,,216595_at,,,
,,,,,,,,,,,,226944_at,,241603_at,,,
,,,,,,,,,,,,226961_at,,233206_at,,,
,,,,,,,,,,,,227095_at,,215638_at,,,
,,,,,,,,,,,,227128_s_at,,1555175_a_at,,,
,,,,,,,,,,,,227175_at,,239350_at,,,
,,,,,,,,,,,,227239_at,,1566149_at,,,
,,,,,,,,,,,,227253_at,,201839_s_at,,,
,,,,,,,,,,,,227397_at,,217202_s_at,,,
,,,,,,,,,,,,227501_at,,229337_at,,,
,,,,,,,,,,,,227529_s_at,,220303_at,,,
,,,,,,,,,,,,227530_at,,1553589_a_at,,,
,,,,,,,,,,,,227863_at,,203788_s_at,,,
,,,,,,,,,,,,227886_at,,1552789_at,,,
,,,,,,,,,,,,228016_s_at,,214776_x_at,,,
,,,,,,,,,,,,228126_x_at,,227474_at,,,
,,,,,,,,,,,,228128_x_at,,1554375_a_at,,,
,,,,,,,,,,,,228229_at,,237139_at,,,
,,,,,,,,,,,,228331_at,,209591_s_at,,,
,,,,,,,,,,,,228332_s_at,,243713_at,,,
,,,,,,,,,,,,228365_at,,226228_at,,,
,,,,,,,,,,,,228421_s_at,,1559351_at,,,
,,,,,,,,,,,,228580_at,,1562165_at,,,
,,,,,,,,,,,,228634_s_at,,242278_at,,,
,,,,,,,,,,,,228808_s_at,,203473_at,,,
,,,,,,,,,,,,228923_at,,207386_at,,,
,,,,,,,,,,,,229117_s_at,,208369_s_at,,,
,,,,,,,,,,,,229140_at,,1559239_s_at,,,
,,,,,,,,,,,,229183_at,,219316_s_at,,,
,,,,,,,,,,,,229269_x_at,,237496_at,,,
,,,,,,,,,,,,229270_x_at,,214641_at,,,
,,,,,,,,,,,,229358_at,,201149_s_at,,,
,,,,,,,,,,,,229441_at,,205311_at,,,
,,,,,,,,,,,,229674_at,,229851_s_at,,,
,,,,,,,,,,,,229868_s_at,,221950_at,,,
,,,,,,,,,,,,230015_at,,204187_at,,,
,,,,,,,,,,,,230202_at,,204865_at,,,
,,,,,,,,,,,,230374_at,,1559623_at,,,
,,,,,,,,,,,,230424_at,,205380_at,,,
,,,,,,,,,,,,230660_at,,225301_s_at,,,
,,,,,,,,,,,,230663_at,,1553062_at,,,
,,,,,,,,,,,,230879_at,,241915_at,,,
,,,,,,,,,,,,231045_x_at,,121_at,,,
,,,,,,,,,,,,231067_s_at,,221589_s_at,,,
,,,,,,,,,,,,231075_x_at,,225972_at,,,
,,,,,,,,,,,,231097_at,,1569689_s_at,,,
,,,,,,,,,,,,231100_at,,233718_at,,,
,,,,,,,,,,,,231295_at,,200795_at,,,
,,,,,,,,,,,,231396_s_at,,242736_at,,,
,,,,,,,,,,,,231411_at,,241565_at,,,
,,,,,,,,,,,,231476_at,,231683_at,,,
,,,,,,,,,,,,231699_at,,64408_s_at,,,
,,,,,,,,,,,,231878_at,,240144_at,,,
,,,,,,,,,,,,231961_at,,242341_x_at,,,
,,,,,,,,,,,,232248_at,,236972_at,,,
,,,,,,,,,,,,232290_at,,219205_at,,,
,,,,,,,,,,,,232421_at,,1560559_at,,,
,,,,,,,,,,,,232623_at,,235526_at,,,
,,,,,,,,,,,,232748_at,,220502_s_at,,,
,,,,,,,,,,,,232935_at,,242936_at,,,
,,,,,,,,,,,,233011_at,,215471_s_at,,,
,,,,,,,,,,,,233056_x_at,,227830_at,,,
,,,,,,,,,,,,233317_at,,214164_x_at,,,
,,,,,,,,,,,,233322_at,,241584_at,,,
,,,,,,,,,,,,233411_at,,231955_s_at,,,
,,,,,,,,,,,,233427_x_at,,241604_at,,,
,,,,,,,,,,,,233480_at,,206527_at,,,
,,,,,,,,,,,,233489_at,,227962_at,,,
,,,,,,,,,,,,233652_at,,211602_s_at,,,
,,,,,,,,,,,,233955_x_at,,216898_s_at,,,
,,,,,,,,,,,,233991_at,,210852_s_at,,,
,,,,,,,,,,,,233994_at,,226623_at,,,
,,,,,,,,,,,,234086_at,,204754_at,,,
,,,,,,,,,,,,234119_at,,205597_at,,,
,,,,,,,,,,,,234122_at,,236359_at,,,
,,,,,,,,,,,,234196_at,,1557774_at,,,
,,,,,,,,,,,,234720_s_at,,238853_at,,,
,,,,,,,,,,,,234778_at,,231399_at,,,
,,,,,,,,,,,,235006_at,,225627_s_at,,,
,,,,,,,,,,,,235066_at,,204983_s_at,,,
,,,,,,,,,,,,235088_at,,204542_at,,,
,,,,,,,,,,,,235092_at,,207076_s_at,,,
,,,,,,,,,,,,235094_at,,1562775_at,,,
,,,,,,,,,,,,235128_at,,239994_at,,,
,,,,,,,,,,,,235272_at,,216367_at,,,
,,,,,,,,,,,,235281_x_at,,1554842_at,,,
,,,,,,,,,,,,235306_at,,241998_at,,,
,,,,,,,,,,,,235315_at,,222798_at,,,
,,,,,,,,,,,,235490_at,,215975_x_at,,,
,,,,,,,,,,,,235531_at,,228925_at,,,
,,,,,,,,,,,,235680_at,,209459_s_at,,,
,,,,,,,,,,,,235742_at,,212768_s_at,,,
,,,,,,,,,,,,235881_at,,235578_at,,,
,,,,,,,,,,,,235914_at,,1568770_at,,,
,,,,,,,,,,,,235922_at,,224458_at,,,
,,,,,,,,,,,,235978_at,,216143_at,,,
,,,,,,,,,,,,236418_at,,203425_s_at,,,
,,,,,,,,,,,,236449_at,,1552843_at,,,
,,,,,,,,,,,,236455_at,,1554536_at,,,
,,,,,,,,,,,,236516_at,,203682_s_at,,,
,,,,,,,,,,,,236671_at,,235677_at,,,
,,,,,,,,,,,,236804_at,,221030_s_at,,,
,,,,,,,,,,,,236897_at,,206010_at,,,
,,,,,,,,,,,,236907_at,,215842_s_at,,,
,,,,,,,,,,,,237252_at,,211196_at,,,
,,,,,,,,,,,,237401_at,,234310_s_at,,,
,,,,,,,,,,,,237561_x_at,,225575_at,,,
,,,,,,,,,,,,237570_x_at,,1556687_a_at,,,
,,,,,,,,,,,,237624_at,,208562_s_at,,,
,,,,,,,,,,,,237664_at,,215432_at,,,
,,,,,,,,,,,,237703_at,,211074_at,,,
,,,,,,,,,,,,238015_at,,228268_at,,,
,,,,,,,,,,,,238062_at,,220029_at,,,
,,,,,,,,,,,,238075_at,,232898_at,,,
,,,,,,,,,,,,238131_at,,203435_s_at,,,
,,,,,,,,,,,,238151_at,,244554_at,,,
,,,,,,,,,,,,238410_x_at,,1569434_at,,,
,,,,,,,,,,,,238411_x_at,,243574_at,,,
,,,,,,,,,,,,238590_x_at,,210816_s_at,,,
,,,,,,,,,,,,238855_at,,216889_s_at,,,
,,,,,,,,,,,,238909_at,,240322_at,,,
,,,,,,,,,,,,238967_at,,218967_s_at,,,
,,,,,,,,,,,,239220_at,,207924_x_at,,,
,,,,,,,,,,,,239262_at,,211557_x_at,,,
,,,,,,,,,,,,239328_at,,226829_at,,,
,,,,,,,,,,,,239689_at,,224821_at,,,
,,,,,,,,,,,,239824_s_at,,210839_s_at,,,
,,,,,,,,,,,,239834_at,,1555286_at,,,
,,,,,,,,,,,,240202_x_at,,1563454_at,,,
,,,,,,,,,,,,240295_at,,211385_x_at,,,
,,,,,,,,,,,,240435_at,,221990_at,,,
,,,,,,,,,,,,240450_at,,210051_at,,,
,,,,,,,,,,,,240542_at,,229599_at,,,
,,,,,,,,,,,,240645_at,,1566177_at,,,
,,,,,,,,,,,,240646_at,,219516_at,,,
,,,,,,,,,,,,240765_at,,205757_at,,,
,,,,,,,,,,,,240955_at,,210402_at,,,
,,,,,,,,,,,,241178_at,,202502_at,,,
,,,,,,,,,,,,241241_at,,210096_at,,,
,,,,,,,,,,,,241373_at,,1570230_at,,,
,,,,,,,,,,,,241619_at,,229341_at,,,
,,,,,,,,,,,,241679_at,,236150_at,,,
,,,,,,,,,,,,241759_at,,233367_at,,,
,,,,,,,,,,,,241824_at,,216488_s_at,,,
,,,,,,,,,,,,241897_at,,201562_s_at,,,
,,,,,,,,,,,,241944_x_at,,241123_at,,,
,,,,,,,,,,,,242361_at,,222102_at,,,
,,,,,,,,,,,,242665_at,,210375_at,,,
,,,,,,,,,,,,243012_at,,217113_at,,,
,,,,,,,,,,,,243030_at,,227690_at,,,
,,,,,,,,,,,,243133_at,,244726_at,,,
,,,,,,,,,,,,243213_at,,237634_at,,,
,,,,,,,,,,,,243215_at,,219525_at,,,
,,,,,,,,,,,,243322_at,,221662_s_at,,,
,,,,,,,,,,,,243401_at,,229254_at,,,
,,,,,,,,,,,,243511_at,,210906_x_at,,,
,,,,,,,,,,,,243584_at,,243255_at,,,
,,,,,,,,,,,,243727_at,,211959_at,,,
,,,,,,,,,,,,243_g_at,,232942_at,,,
,,,,,,,,,,,,244115_at,,228613_at,,,
,,,,,,,,,,,,244225_x_at,,207761_s_at,,,
,,,,,,,,,,,,244250_at,,243711_at,,,
,,,,,,,,,,,,244356_at,,226649_at,,,
,,,,,,,,,,,,244461_at,,1565880_at,,,
,,,,,,,,,,,,244658_at,,218180_s_at,,,
,,,,,,,,,,,,244869_at,,207212_at,,,
,,,,,,,,,,,,244870_at,,1561676_at,,,
,,,,,,,,,,,,31846_at,,243580_at,,,
,,,,,,,,,,,,33850_at,,211630_s_at,,,
,,,,,,,,,,,,56197_at,,203672_x_at,,,
,,,,,,,,,,,,823_at,,239929_at,,,
,,,,,,,,,,,,,,226440_at,,,
,,,,,,,,,,,,,,207434_s_at,,,
,,,,,,,,,,,,,,223103_at,,,
,,,,,,,,,,,,,,218345_at,,,
,,,,,,,,,,,,,,220801_s_at,,,
,,,,,,,,,,,,,,244410_at,,,
,,,,,,,,,,,,,,200632_s_at,,,
,,,,,,,,,,,,,,226933_s_at,,,
,,,,,,,,,,,,,,244193_at,,,
,,,,,,,,,,,,,,205736_at,,,
,,,,,,,,,,,,,,244780_at,,,
,,,,,,,,,,,,,,220186_s_at,,,
,,,,,,,,,,,,,,216070_at,,,
,,,,,,,,,,,,,,207696_at,,,
,,,,,,,,,,,,,,210165_at,,,
,,,,,,,,,,,,,,238946_at,,,
,,,,,,,,,,,,,,214999_s_at,,,
,,,,,,,,,,,,,,209047_at,,,
,,,,,,,,,,,,,,240200_at,,,
,,,,,,,,,,,,,,228730_s_at,,,
,,,,,,,,,,,,,,226594_at,,,
,,,,,,,,,,,,,,237253_at,,,
,,,,,,,,,,,,,,223509_at,,,
,,,,,,,,,,,,,,201539_s_at,,,
,,,,,,,,,,,,,,202177_at,,,
,,,,,,,,,,,,,,231217_at,,,
,,,,,,,,,,,,,,231686_at,,,
,,,,,,,,,,,,,,214528_s_at,,,
,,,,,,,,,,,,,,229529_at,,,
,,,,,,,,,,,,,,216623_x_at,,,
,,,,,,,,,,,,,,201280_s_at,,,
,,,,,,,,,,,,,,208006_at,,,
,,,,,,,,,,,,,,230686_s_at,,,
,,,,,,,,,,,,,,214832_at,,,
,,,,,,,,,,,,,,240047_at,,,
,,,,,,,,,,,,,,1562981_at,,,
,,,,,,,,,,,,,,205489_at,,,
,,,,,,,,,,,,,,203933_at,,,
,,,,,,,,,,,,,,205800_at,,,
,,,,,,,,,,,,,,234730_s_at,,,
,,,,,,,,,,,,,,220510_at,,,
,,,,,,,,,,,,,,1561699_a_at,,,
,,,,,,,,,,,,,,237290_at,,,
,,,,,,,,,,,,,,207766_at,,,
,,,,,,,,,,,,,,206786_at,,,
,,,,,,,,,,,,,,233275_at,,,
,,,,,,,,,,,,,,217265_at,,,
,,,,,,,,,,,,,,204264_at,,,
,,,,,,,,,,,,,,1557661_at,,,
,,,,,,,,,,,,,,209660_at,,,
,,,,,,,,,,,,,,202982_s_at,,,
,,,,,,,,,,,,,,1563104_at,,,
,,,,,,,,,,,,,,203557_s_at,,,
,,,,,,,,,,,,,,228717_at,,,
,,,,,,,,,,,,,,234888_at,,,
,,,,,,,,,,,,,,244687_at,,,
,,,,,,,,,,,,,,205208_at,,,
,,,,,,,,,,,,,,201035_s_at,,,
,,,,,,,,,,,,,,1558680_s_at,,,
,,,,,,,,,,,,,,244627_at,,,
,,,,,,,,,,,,,,217200_x_at,,,
,,,,,,,,,,,,,,214265_at,,,
,,,,,,,,,,,,,,238655_at,,,
,,,,,,,,,,,,,,218717_s_at,,,
,,,,,,,,,,,,,,217583_at,,,
,,,,,,,,,,,,,,204044_at,,,
,,,,,,,,,,,,,,221368_at,,,
,,,,,,,,,,,,,,242733_at,,,
,,,,,,,,,,,,,,206930_at,,,
,,,,,,,,,,,,,,210343_s_at,,,
,,,,,,,,,,,,,,205222_at,,,
,,,,,,,,,,,,,,1568600_at,,,
,,,,,,,,,,,,,,209293_x_at,,,
,,,,,,,,,,,,,,242372_s_at,,,
,,,,,,,,,,,,,,214889_at,,,
,,,,,,,,,,,,,,214505_s_at,,,
,,,,,,,,,,,,,,205942_s_at,,,
,,,,,,,,,,,,,,210095_s_at,,,
,,,,,,,,,,,,,,213564_x_at,,,
,,,,,,,,,,,,,,1565879_at,,,
,,,,,,,,,,,,,,228375_at,,,
,,,,,,,,,,,,,,230471_at,,,
,,,,,,,,,,,,,,216762_at,,,
,,,,,,,,,,,,,,209624_s_at,,,
,,,,,,,,,,,,,,1570090_at,,,
,,,,,,,,,,,,,,204984_at,,,
,,,,,,,,,,,,,,209163_at,,,
,,,,,,,,,,,,,,221210_s_at,,,
,,,,,,,,,,,,,,229456_s_at,,,
,,,,,,,,,,,,,,211552_s_at,,,
,,,,,,,,,,,,,,1559152_at,,,
,,,,,,,,,,,,,,219134_at,,,
,,,,,,,,,,,,,,218087_s_at,,,
,,,,,,,,,,,,,,228384_s_at,,,
,,,,,,,,,,,,,,213910_at,,,
,,,,,,,,,,,,,,1569683_at,,,
,,,,,,,,,,,,,,209919_x_at,,,
,,,,,,,,,,,,,,244530_at,,,
,,,,,,,,,,,,,,229070_at,,,
,,,,,,,,,,,,,,205876_at,,,
,,,,,,,,,,,,,,206582_s_at,,,
,,,,,,,,,,,,,,1568718_at,,,
,,,,,,,,,,,,,,213713_s_at,,,
,,,,,,,,,,,,,,209822_s_at,,,
,,,,,,,,,,,,,,1554778_at,,,
,,,,,,,,,,,,,,204254_s_at,,,
,,,,,,,,,,,,,,206209_s_at,,,
,,,,,,,,,,,,,,233388_at,,,
,,,,,,,,,,,,,,1563253_s_at,,,
,,,,,,,,,,,,,,208435_s_at,,,
,,,,,,,,,,,,,,1598_g_at,,,
,,,,,,,,,,,,,,241967_at,,,
,,,,,,,,,,,,,,217232_x_at,,,
,,,,,,,,,,,,,,204429_s_at,,,
,,,,,,,,,,,,,,226597_at,,,
,,,,,,,,,,,,,,231516_at,,,
,,,,,,,,,,,,,,223471_at,,,
,,,,,,,,,,,,,,236496_at,,,
,,,,,,,,,,,,,,203914_x_at,,,
,,,,,,,,,,,,,,210493_s_at,,,
,,,,,,,,,,,,,,238789_at,,,
,,,,,,,,,,,,,,230803_s_at,,,
,,,,,,,,,,,,,,219204_s_at,,,
,,,,,,,,,,,,,,233497_at,,,
,,,,,,,,,,,,,,1563010_at,,,
,,,,,,,,,,,,,,240815_at,,,
,,,,,,,,,,,,,,230745_s_at,,,
,,,,,,,,,,,,,,1552719_at,,,
,,,,,,,,,,,,,,229724_at,,,
,,,,,,,,,,,,,,217751_at,,,
,,,,,,,,,,,,,,1569847_at,,,
,,,,,,,,,,,,,,232361_s_at,,,
,,,,,,,,,,,,,,223784_at,,,
,,,,,,,,,,,,,,203500_at,,,
,,,,,,,,,,,,,,1562286_at,,,
,,,,,,,,,,,,,,1555553_a_at,,,
,,,,,,,,,,,,,,205357_s_at,,,
,,,,,,,,,,,,,,219902_at,,,
,,,,,,,,,,,,,,203609_s_at,,,
,,,,,,,,,,,,,,1558322_a_at,,,
,,,,,,,,,,,,,,209278_s_at,,,
,,,,,,,,,,,,,,232376_at,,,
,,,,,,,,,,,,,,217127_at,,,
,,,,,,,,,,,,,,207211_at,,,
,,,,,,,,,,,,,,204289_at,,,
,,,,,,,,,,,,,,210063_at,,,
,,,,,,,,,,,,,,223722_at,,,
,,,,,,,,,,,,,,1564134_at,,,
,,,,,,,,,,,,,,243044_at,,,
,,,,,,,,,,,,,,209781_s_at,,,
,,,,,,,,,,,,,,218552_at,,,
,,,,,,,,,,,,,,211726_s_at,,,
,,,,,,,,,,,,,,238428_at,,,
,,,,,,,,,,,,,,210761_s_at,,,
,,,,,,,,,,,,,,207407_x_at,,,
,,,,,,,,,,,,,,212328_at,,,
,,,,,,,,,,,,,,239087_at,,,
,,,,,,,,,,,,,,200648_s_at,,,
,,,,,,,,,,,,,,240159_at,,,
,,,,,,,,,,,,,,223278_at,,,
,,,,,,,,,,,,,,207177_at,,,
,,,,,,,,,,,,,,235452_at,,,
,,,,,,,,,,,,,,202454_s_at,,,
,,,,,,,,,,,,,,230813_at,,,
,,,,,,,,,,,,,,1561316_at,,,
,,,,,,,,,,,,,,208561_at,,,
,,,,,,,,,,,,,,243424_at,,,
,,,,,,,,,,,,,,237847_at,,,
,,,,,,,,,,,,,,228802_at,,,
,,,,,,,,,,,,,,213050_at,,,
,,,,,,,,,,,,,,244477_at,,,
,,,,,,,,,,,,,,239345_at,,,
,,,,,,,,,,,,,,225513_at,,,
,,,,,,,,,,,,,,242055_at,,,
,,,,,,,,,,,,,,221588_x_at,,,
,,,,,,,,,,,,,,217167_x_at,,,
,,,,,,,,,,,,,,231919_at,,,
,,,,,,,,,,,,,,218688_at,,,
,,,,,,,,,,,,,,1554027_a_at,,,
,,,,,,,,,,,,,,229241_at,,,
,,,,,,,,,,,,,,224327_s_at,,,
,,,,,,,,,,,,,,243800_at,,,
,,,,,,,,,,,,,,243990_at,,,
,,,,,,,,,,,,,,209116_x_at,,,
,,,,,,,,,,,,,,230554_at,,,
,,,,,,,,,,,,,,223619_x_at,,,
,,,,,,,,,,,,,,202973_x_at,,,
,,,,,,,,,,,,,,239092_at,,,
,,,,,,,,,,,,,,210328_at,,,
,,,,,,,,,,,,,,236409_at,,,
,,,,,,,,,,,,,,225775_at,,,
,,,,,,,,,,,,,,1554524_a_at,,,
,,,,,,,,,,,,,,206517_at,,,
,,,,,,,,,,,,,,231051_at,,,
,,,,,,,,,,,,,,209424_s_at,,,
,,,,,,,,,,,,,,227828_s_at,,,
,,,,,,,,,,,,,,208317_at,,,
,,,,,,,,,,,,,,219869_s_at,,,
,,,,,,,,,,,,,,1555497_a_at,,,
,,,,,,,,,,,,,,1563252_at,,,
,,,,,,,,,,,,,,207387_s_at,,,
,,,,,,,,,,,,,,1560621_at,,,
,,,,,,,,,,,,,,208544_at,,,
,,,,,,,,,,,,,,220532_s_at,,,
,,,,,,,,,,,,,,218931_at,,,
,,,,,,,,,,,,,,202555_s_at,,,
,,,,,,,,,,,,,,241854_at,,,
,,,,,,,,,,,,,,203215_s_at,,,
,,,,,,,,,,,,,,216896_at,,,
,,,,,,,,,,,,,,223422_s_at,,,
,,,,,,,,,,,,,,201348_at,,,
,,,,,,,,,,,,,,205674_x_at,,,
,,,,,,,,,,,,,,225311_at,,,
,,,,,,,,,,,,,,208135_at,,,
,,,,,,,,,,,,,,209916_at,,,
,,,,,,,,,,,,,,1555203_s_at,,,
,,,,,,,,,,,,,,1563466_at,,,
,,,,,,,,,,,,,,211909_x_at,,,
,,,,,,,,,,,,,,203541_s_at,,,
,,,,,,,,,,,,,,211569_s_at,,,
,,,,,,,,,,,,,,233306_at,,,
,,,,,,,,,,,,,,239148_at,,,
,,,,,,,,,,,,,,1566080_at,,,
,,,,,,,,,,,,,,202960_s_at,,,
,,,,,,,,,,,,,,1557924_s_at,,,
,,,,,,,,,,,,,,223805_at,,,
,,,,,,,,,,,,,,205506_at,,,
,,,,,,,,,,,,,,226462_at,,,
,,,,,,,,,,,,,,201163_s_at,,,
,,,,,,,,,,,,,,1554499_s_at,,,
,,,,,,,,,,,,,,207986_x_at,,,
,,,,,,,,,,,,,,1562799_at,,,
,,,,,,,,,,,,,,1560884_at,,,
,,,,,,,,,,,,,,222844_s_at,,,
,,,,,,,,,,,,,,1569025_s_at,,,
,,,,,,,,,,,,,,204931_at,,,
,,,,,,,,,,,,,,1557374_at,,,
,,,,,,,,,,,,,,203542_s_at,,,
,,,,,,,,,,,,,,217238_s_at,,,
,,,,,,,,,,,,,,1553319_at,,,
,,,,,,,,,,,,,,1557453_at,,,
,,,,,,,,,,,,,,207709_at,,,
,,,,,,,,,,,,,,203424_s_at,,,
,,,,,,,,,,,,,,205412_at,,,
,,,,,,,,,,,,,,224189_x_at,,,
,,,,,,,,,,,,,,1559739_at,,,
,,,,,,,,,,,,,,214308_s_at,,,
,,,,,,,,,,,,,,201058_s_at,,,
,,,,,,,,,,,,,,204777_s_at,,,
,,,,,,,,,,,,,,1558549_s_at,,,
,,,,,,,,,,,,,,214774_x_at,,,
,,,,,,,,,,,,,,205058_at,,,
,,,,,,,,,,,,,,220816_at,,,
,,,,,,,,,,,,,,205190_at,,,
,,,,,,,,,,,,,,205593_s_at,,,
,,,,,,,,,,,,,,208327_at,,,
,,,,,,,,,,,,,,213716_s_at,,,
,,,,,,,,,,,,,,237049_at,,,
,,,,,,,,,,,,,,201148_s_at,,,
,,,,,,,,,,,,,,210831_s_at,,,
,,,,,,,,,,,,,,234077_at,,,
,,,,,,,,,,,,,,230875_s_at,,,
,,,,,,,,,,,,,,237505_at,,,
,,,,,,,,,,,,,,231156_at,,,
,,,,,,,,,,,,,,234980_at,,,
,,,,,,,,,,,,,,216958_s_at,,,
,,,,,,,,,,,,,,201030_x_at,,,
,,,,,,,,,,,,,,206208_at,,,
,,,,,,,,,,,,,,203671_at,,,
,,,,,,,,,,,,,,207923_x_at,,,
,,,,,,,,,,,,,,222714_s_at,,,
,,,,,,,,,,,,,,234452_at,,,
,,,,,,,,,,,,,,1552478_a_at,,,
,,,,,,,,,,,,,,221590_s_at,,,
,,,,,,,,,,,,,,206054_at,,,
,,,,,,,,,,,,,,219454_at,,,
,,,,,,,,,,,,,,209070_s_at,,,
,,,,,,,,,,,,,,242071_x_at,,,
,,,,,,,,,,,,,,224707_at,,,
,,,,,,,,,,,,,,232193_at,,,
,,,,,,,,,,,,,,1569208_a_at,,,
,,,,,,,,,,,,,,213005_s_at,,,
,,,,,,,,,,,,,,201563_at,,,
,,,,,,,,,,,,,,205175_s_at,,,
,,,,,,,,,,,,,,1561104_at,,,
,,,,,,,,,,,,,,1558630_at,,,
,,,,,,,,,,,,,,240285_at,,,
,,,,,,,,,,,,,,212951_at,,,
,,,,,,,,,,,,,,218845_at,,,
,,,,,,,,,,,,,,242571_at,,,
,,,,,,,,,,,,,,208318_s_at,,,
,,,,,,,,,,,,,,224619_at,,,
,,,,,,,,,,,,,,1566571_at,,,
,,,,,,,,,,,,,,211260_at,,,
,,,,,,,,,,,,,,1565799_at,,,
,,,,,,,,,,,,,,1562321_at,,,
,,,,,,,,,,,,,,205342_s_at,,,
,,,,,,,,,,,,,,242338_at,,,
,,,,,,,,,,,,,,211470_s_at,,,
,,,,,,,,,,,,,,212703_at,,,
,,,,,,,,,,,,,,214829_at,,,
,,,,,,,,,,,,,,207921_x_at,,,
,,,,,,,,,,,,,,202525_at,,,
,,,,,,,,,,,,,,209368_at,,,
,,,,,,,,,,,,,,214890_s_at,,,
,,,,,,,,,,,,,,202035_s_at,,,
,,,,,,,,,,,,,,213582_at,,,
,,,,,,,,,,,,,,1566965_at,,,
,,,,,,,,,,,,,,207373_at,,,
,,,,,,,,,,,,,,210403_s_at,,,
,,,,,,,,,,,,,,209266_s_at,,,
,,,,,,,,,,,,,,205232_s_at,,,
,,,,,,,,,,,,,,227172_at,,,
,,,,,,,,,,,,,,240910_at,,,
,,,,,,,,,,,,,,222935_x_at,,,
,,,,,,,,,,,,,,204154_at,,,
,,,,,,,,,,,,,,235153_at,,,
,,,,,,,,,,,,,,223535_at,,,
,,,,,,,,,,,,,,1553715_s_at,,,
,,,,,,,,,,,,,,205768_s_at,,,
,,,,,,,,,,,,,,231634_at,,,
,,,,,,,,,,,,,,209425_at,,,
,,,,,,,,,,,,,,1569926_s_at,,,
,,,,,,,,,,,,,,223782_s_at,,,
,,,,,,,,,,,,,,217530_at,,,
,,,,,,,,,,,,,,232244_at,,,
,,,,,,,,,,,,,,230364_at,,,
,,,,,,,,,,,,,,222718_at,,,
,,,,,,,,,,,,,,218353_at,,,
,,,,,,,,,,,,,,210298_x_at,,,
,,,,,,,,,,,,,,210480_s_at,,,
,,,,,,,,,,,,,,227425_at,,,
,,,,,,,,,,,,,,242796_x_at,,,
,,,,,,,,,,,,,,236432_at,,,
,,,,,,,,,,,,,,209164_s_at,,,
,,,,,,,,,,,,,,1556294_at,,,
,,,,,,,,,,,,,,219543_at,,,
,,,,,,,,,,,,,,203058_s_at,,,
,,,,,,,,,,,,,,230481_at,,,
,,,,,,,,,,,,,,203681_at,,,
,,,,,,,,,,,,,,207981_s_at,,,
,,,,,,,,,,,,,,201036_s_at,,,
,,,,,,,,,,,,,,1554779_s_at,,,
,,,,,,,,,,,,,,237162_at,,,
,,,,,,,,,,,,,,204255_s_at,,,
,,,,,,,,,,,,,,225645_at,,,
,,,,,,,,,,,,,,203038_at,,,
,,,,,,,,,,,,,,227816_at,,,
,,,,,,,,,,,,,,214069_at,,,
,,,,,,,,,,,,,,1564128_at,,,
,,,,,,,,,,,,,,210374_x_at,,,
,,,,,,,,,,,,,,244384_at,,,
,,,,,,,,,,,,,,1563034_at,,,
,,,,,,,,,,,,,,1560728_at,,,
,,,,,,,,,,,,,,211204_at,,,
,,,,,,,,,,,,,,224932_at,,,
,,,,,,,,,,,,,,231676_s_at,,,
,,,,,,,,,,,,,,202597_at,,,
,,,,,,,,,,,,,,208383_s_at,,,
,,,,,,,,,,,,,,219127_at,,,
,,,,,,,,,,,,,,232742_at,,,
,,,,,,,,,,,,,,204076_at,,,
,,,,,,,,,,,,,,1570181_a_at,,,
,,,,,,,,,,,,,,235867_at,,,
,,,,,,,,,,,,,,211705_s_at,,,
,,,,,,,,,,,,,,229526_at,,,
,,,,,,,,,,,,,,240526_at,,,
,,,,,,,,,,,,,,215299_x_at,,,
,,,,,,,,,,,,,,240873_x_at,,,
,,,,,,,,,,,,,,205816_at,,,
,,,,,,,,,,,,,,220994_s_at,,,
,,,,,,,,,,,,,,233770_at,,,
,,,,,,,,,,,,,,223075_s_at,,,
,,,,,,,,,,,,,,217487_x_at,,,
,,,,,,,,,,,,,,236775_s_at,,,
,,,,,,,,,,,,,,1566081_at,,,
,,,,,,,,,,,,,,206947_at,,,
,,,,,,,,,,,,,,216368_s_at,,,
,,,,,,,,,,,,,,235155_at,,,
,,,,,,,,,,,,,,204646_at,,,
,,,,,,,,,,,,,,212977_at,,,
,,,,,,,,,,,,,,238862_at,,,
,,,,,,,,,,,,,,214433_s_at,,,
,,,,,,,,,,,,,,221188_s_at,,,
,,,,,,,,,,,,,,212325_at,,,
,,,,,,,,,,,,,,225861_at,,,
,,,,,,,,,,,,,,205978_at,,,
,,,,,,,,,,,,,,233607_at,,,
,,,,,,,,,,,,,,1554837_a_at,,,
,,,,,,,,,,,,,,209460_at,,,
,,,,,,,,,,,,,,241436_at,,,
,,,,,,,,,,,,,,1554931_at,,,
,,,,,,,,,,,,,,227113_at,,,
,,,,,,,,,,,,,,221218_s_at,,,
,,,,,,,,,,,,,,1556923_at,,,
,,,,,,,,,,,,,,39248_at,,,
,,,,,,,,,,,,,,204043_at,,,
,,,,,,,,,,,,,,209114_at,,,
,,,,,,,,,,,,,,209469_at,,,
,,,,,,,,,,,,,,206775_at,,,
,,,,,,,,,,,,,,1554534_at,,,
,,,,,,,,,,,,,,231154_x_at,,,
,,,,,,,,,,,,,,220580_at,,,
,,,,,,,,,,,,,,203789_s_at,,,
,,,,,,,,,,,,,,239714_at,,,
,,,,,,,,,,,,,,1568620_at,,,
,,,,,,,,,,,,,,206457_s_at,,,
,,,,,,,,,,,,,,1570141_at,,,
,,,,,,,,,,,,,,221675_s_at,,,
,,,,,,,,,,,,,,219554_at,,,
,,,,,,,,,,,,,,201278_at,,,
,,,,,,,,,,,,,,208169_s_at,,,
,,,,,,,,,,,,,,241694_at,,,
,,,,,,,,,,,,,,237989_at,,,
,,,,,,,,,,,,,,1552713_a_at,,,
,,,,,,,,,,,,,,230774_at,,,
,,,,,,,,,,,,,,210068_s_at,,,
,,,,,,,,,,,,,,229916_at,,,
,,,,,,,,,,,,,,229292_at,,,
,,,,,,,,,,,,,,1560885_x_at,,,
,,,,,,,,,,,,,,231213_at,,,
,,,,,,,,,,,,,,222866_s_at,,,
,,,,,,,,,,,,,,210372_s_at,,,
,,,,,,,,,,,,,,208943_s_at,,,
,,,,,,,,,,,,,,220988_s_at,,,
,,,,,,,,,,,,,,210807_s_at,,,
,,,,,,,,,,,,,,231070_at,,,
,,,,,,,,,,,,,,217973_at,,,
,,,,,,,,,,,,,,236540_at,,,
,,,,,,,,,,,,,,221882_s_at,,,
,,,,,,,,,,,,,,209531_at,,,
,,,,,,,,,,,,,,1553599_a_at,,,
,,,,,,,,,,,,,,218976_at,,,
,,,,,,,,,,,,,,1559780_at,,,
,,,,,,,,,,,,,,211174_s_at,,,
,,,,,,,,,,,,,,215867_x_at,,,
,,,,,,,,,,,,,,211806_s_at,,,
,,,,,,,,,,,,,,1566966_at,,,
,,,,,,,,,,,,,,209426_s_at,,,
,,,,,,,,,,,,,,229400_at,,,
,,,,,,,,,,,,,,219655_at,,,
,,,,,,,,,,,,,,209160_at,,,
,,,,,,,,,,,,,,201508_at,,,
,,,,,,,,,,,,,,204845_s_at,,,
,,,,,,,,,,,,,,205776_at,,,
,,,,,,,,,,,,,,240788_at,,,
,,,,,,,,,,,,,,209552_at,,,
,,,,,,,,,,,,,,228455_at,,,
,,,,,,,,,,,,,,230250_at,,,
,,,,,,,,,,,,,,205960_at,,,
,,,,,,,,,,,,,,240480_at,,,
,,,,,,,,,,,,,,230074_s_at,,,
,,,,,,,,,,,,,,237029_at,,,
,,,,,,,,,,,,,,205985_x_at,,,
,,,,,,,,,,,,,,203698_s_at,,,
,,,,,,,,,,,,,,205075_at,,,
,,,,,,,,,,,,,,1554526_at,,,
,,,,,,,,,,,,,,208951_at,,,
,,,,,,,,,,,,,,225974_at,,,
,,,,,,,,,,,,,,218440_at,,,
,,,,,,,,,,,,,,1556284_at,,,
,,,,,,,,,,,,,,1562502_at,,,
,,,,,,,,,,,,,,214621_at,,,
,,,,,,,,,,,,,,1570486_at,,,
,,,,,,,,,,,,,,203722_at,,,
,,,,,,,,,,,,,,216316_x_at,,,
,,,,,,,,,,,,,,202959_at,,,
,,,,,,,,,,,,,,232628_at,,,
,,,,,,,,,,,,,,205012_s_at,,,
,,,,,,,,,,,,,,212070_at,,,
,,,,,,,,,,,,,,221302_at,,,
,,,,,,,,,,,,,,244301_at,,,
,,,,,,,,,,,,,,204263_s_at,,,
,,,,,,,,,,,,,,210843_s_at,,,
,,,,,,,,,,,,,,244723_at,,,
,,,,,,,,,,,,,,225342_at,,,
,,,,,,,,,,,,,,1565832_at,,,
,,,,,,,,,,,,,,237482_s_at,,,
,,,,,,,,,,,,,,225352_at,,,
,,,,,,,,,,,,,,1566569_at,,,
,,,,,,,,,,,,,,220084_at,,,
,,,,,,,,,,,,,,218864_at,,,
,,,,,,,,,,,,,,207656_s_at,,,
,,,,,,,,,,,,,,210832_x_at,,,
,,,,,,,,,,,,,,225573_at,,,
,,,,,,,,,,,,,,1558440_at,,,
,,,,,,,,,,,,,,231590_at,,,
,,,,,,,,,,,,,,213724_s_at,,,
,,,,,,,,,,,,,,242223_at,,,
,,,,,,,,,,,,,,209616_s_at,,,
,,,,,,,,,,,,,,239836_at,,,
,,,,,,,,,,,,,,1554110_at,,,
,,,,,,,,,,,,,,222083_at,,,
,,,,,,,,,,,,,,1554748_at,,,
,,,,,,,,,,,,,,243127_x_at,,,
,,,,,,,,,,,,,,237350_at,,,
,,,,,,,,,,,,,,235426_at,,,
,,,,,,,,,,,,,,227240_at,,,
,,,,,,,,,,,,,,207717_s_at,,,
,,,,,,,,,,,,,,201415_at,,,
,,,,,,,,,,,,,,210739_x_at,,,
,,,,,,,,,,,,,,1566150_at,,,
,,,,,,,,,,,,,,219044_at,,,
,,,,,,,,,,,,,,205649_s_at,,,
,,,,,,,,,,,,,,205233_s_at,,,
,,,,,,,,,,,,,,237637_at,,,
,,,,,,,,,,,,,,1569024_at,,,
,,,,,,,,,,,,,,212651_at,,,
,,,,,,,,,,,,,,220977_x_at,,,
,,,,,,,,,,,,,,223194_s_at,,,
,,,,,,,,,,,,,,1566176_at,,,
,,,,,,,,,,,,,,211184_s_at,,,
,,,,,,,,,,,,,,233594_at,,,
,,,,,,,,,,,,,,206952_at,,,
,,,,,,,,,,,,,,211958_at,,,
,,,,,,,,,,,,,,202331_at,,,
,,,,,,,,,,,,,,214478_at,,,
,,,,,,,,,,,,,,238499_at,,,
,,,,,,,,,,,,,,211696_x_at,,,
,,,,,,,,,,,,,,205969_at,,,
,,,,,,,,,,,,,,220741_s_at,,,
,,,,,,,,,,,,,,1566248_at,,,
,,,,,,,,,,,,,,203071_at,,,
,,,,,,,,,,,,,,1555542_at,,,
,,,,,,,,,,,,,,1554945_x_at,,,
,,,,,,,,,,,,,,227642_at,,,
,,,,,,,,,,,,,,223405_at,,,
,,,,,,,,,,,,,,221605_s_at,,,
,,,,,,,,,,,,,,217289_s_at,,,
,,,,,,,,,,,,,,1568719_s_at,,,
,,,,,,,,,,,,,,203426_s_at,,,
