# Supplementary material for: An equivalence approach to the integrative analysis of feature lists
Source: BMC Bioinformatics. 2019 Aug 27;20:441. doi: 10.1186/s12859-019-3008-x (PMC6712676; doi:10.1186/s12859-019-3008-x)
Supplement: Supplementary file 2 — Comma separated file containg original data for the Cancer lists example. Each list is a collection of Entrez identifiers from human or from another species. The file was downloaded from the url: http://www.bushmanlab.org/links/genelists. (CSV 284 kb) [file 12859_2019_3008_MOESM2_ESM.csv]

id	geneID	symbol	geneName	otherID	species	humanOrtho	authority	version_date
1	25	ABL1	c-abl oncogene 1, non-receptor tyrosine kinase	ABL1	human	25	miscellaneous	20110624
2	27	ABL2	v-abl Abelson murine leukemia viral oncogene homolog 2	ABL2	human	27	miscellaneous	20110624
3	11214	AKAP13	A kinase (PRKA) anchor protein 13	AKAP13	human	11214	miscellaneous	20110624
4	208	AKT2	v-akt murine thymoma viral oncogene homolog 2	AKT2	human	208	miscellaneous	20110624
5	324	APC	adenomatous polyposis coli	APC	human	324	miscellaneous	20110624
6	369	ARAF	v-raf murine sarcoma 3611 viral oncogene homolog	ARAF	human	369	miscellaneous	20110624
7	472	ATM	ataxia telangiectasia mutated	ATM	human	472	miscellaneous	20110624
8	545	ATR	ataxia telangiectasia and Rad3 related	ATR	human	545	miscellaneous	20110624
9	558	AXL	AXL receptor tyrosine kinase	AXL	human	558	miscellaneous	20110624
10	581	BAX	BCL2-associated X protein	BAX	human	581	miscellaneous	20110624
11	596	BCL2	B-cell CLL/lymphoma 2	BCL2	human	596	miscellaneous	20110624
12	602	BCL3	B-cell CLL/lymphoma 3	BCL3	human	602	miscellaneous	20110624
13	604	BCL6	B-cell CLL/lymphoma 6	BCL6	human	604	miscellaneous	20110624
14	613	BCR	breakpoint cluster region	BCR	human	613	miscellaneous	20110624
15	274	BIN1	bridging integrator 1	BIN1	human	274	miscellaneous	20110624
16	673	BRAF	v-raf murine sarcoma viral oncogene homolog B1	BRAF	human	673	miscellaneous	20110624
17	672	BRCA1	breast cancer 1, early onset	BRCA1	human	672	miscellaneous	20110624
18	675	BRCA2	breast cancer 2, early onset	BRCA2	human	675	miscellaneous	20110624
19	25855	BRMS1	breast cancer metastasis suppressor 1	BRMS1	human	25855	miscellaneous	20110624
20	868	CBLB	Cas-Br-M (murine) ecotropic retroviral transforming sequence b	CBLB	human	868	miscellaneous	20110624
21	8030	CCDC6	coiled-coil domain containing 6	CCDC6	human	8030	miscellaneous	20110624
22	890	CCNA2	cyclin A2	CCNA2	human	890	miscellaneous	20110624
23	898	CCNE1	cyclin E1	CCNE1	human	898	miscellaneous	20110624
24	3732	CD82	CD82 molecule	CD82	human	3732	miscellaneous	20110624
25	993	CDC25A	cell division cycle 25 homolog A (S. pombe)	CDC25A	human	993	miscellaneous	20110624
26	999	CDH1	cadherin 1, type 1, E-cadherin (epithelial)	CDH1	human	999	miscellaneous	20110624
27	1019	CDK4	cyclin-dependent kinase 4	CDK4	human	1019	miscellaneous	20110624
28	1021	CDK6	cyclin-dependent kinase 6	CDK6	human	1021	miscellaneous	20110624
29	1026	CDKN1A	cyclin-dependent kinase inhibitor 1A (p21, Cip1)	CDKN1A	human	1026	miscellaneous	20110624
30	1028	CDKN1C	cyclin-dependent kinase inhibitor 1C (p57, Kip2)	CDKN1C	human	1028	miscellaneous	20110624
31	1029	CDKN2A	cyclin-dependent kinase inhibitor 2A (melanoma, p16, inhibits CDK4)	CDKN2A- p14ARF	human	1029	miscellaneous	20110624
32	1030	CDKN2B	cyclin-dependent kinase inhibitor 2B (p15, inhibits CDK4)	CDKN2B	human	1030	miscellaneous	20110624
33	1031	CDKN2C	cyclin-dependent kinase inhibitor 2C (p18, inhibits CDK4)	CDKN2C	human	1031	miscellaneous	20110624
34	1087	CEACAM7	carcinoembryonic antigen-related cell adhesion molecule 7	CGM2	human	1087	miscellaneous	20110624
35	1285	COL4A3	collagen, type IV, alpha 3 (Goodpasture antigen)	COL4A3	human	1285	miscellaneous	20110624
36	1398	CRK	v-crk sarcoma virus CT10 oncogene homolog (avian)	CRK	human	1398	miscellaneous	20110624
37	1399	CRKL	v-crk sarcoma virus CT10 oncogene homolog (avian)-like	CRKL	human	1399	miscellaneous	20110624
38	1435	CSF1	colony stimulating factor 1 (macrophage)	CSF1	human	1435	miscellaneous	20110624
39	1457	CSNK2A1	casein kinase 2, alpha 1 polypeptide	CSNK2A1	human	1457	miscellaneous	20110624
40	1499	CTNNB1	catenin (cadherin-associated protein), beta 1, 88kDa	CTNNB1	human	1499	miscellaneous	20110624
41	2017	CTTN	cortactin	CTTN	human	2017	miscellaneous	20110624
42	2919	CXCL1	chemokine (C-X-C motif) ligand 1 (melanoma growth stimulating activity, alpha)	CXCL1	human	2919	miscellaneous	20110624
43	2920	CXCL2	chemokine (C-X-C motif) ligand 2	CXCL2	human	2920	miscellaneous	20110624
44	2921	CXCL3	chemokine (C-X-C motif) ligand 3	CXCL3	human	2921	miscellaneous	20110624
45	1588	CYP19A1	cytochrome P450, family 19, subfamily A, polypeptide 1	CYP19A1	human	1588	miscellaneous	20110624
46	1630	DCC	deleted in colorectal carcinoma	DCC	human	1630	miscellaneous	20110624
47	1656	DDX6	DEAD (Asp-Glu-Ala-Asp) box polypeptide 6	DDX6	human	1656	miscellaneous	20110624
48	10395	DLC1	deleted in liver cancer 1	DLC1	human	10395	miscellaneous	20110624
49	1755	DMBT1	deleted in malignant brain tumors 1	DMBT1	human	1755	miscellaneous	20110624
50	1869	E2F1	E2F transcription factor 1	E2F1	human	1869	miscellaneous	20110624
51	1956	EGFR	epidermal growth factor receptor	EGFR	human	1956	miscellaneous	20110624
52	1964	EIF1AX	eukaryotic translation initiation factor 1A, X-linked	EIF1AX	human	1964	miscellaneous	20110624
53	5610	EIF2AK2	eukaryotic translation initiation factor 2-alpha kinase 2	EIF2AK2	human	5610	miscellaneous	20110624
54	1977	EIF4E	eukaryotic translation initiation factor 4E	EIF4E	human	1977	miscellaneous	20110624
55	2002	ELK1	ELK1, member of ETS oncogene family	ELK1	human	2002	miscellaneous	20110624
56	8178	ELL	elongation factor RNA polymerase II	ELL	human	8178	miscellaneous	20110624
57	2012	EMP1	epithelial membrane protein 1	EMP1	human	2012	miscellaneous	20110624
58	2041	EPHA1	EPH receptor A1	EPHA1	human	2041	miscellaneous	20110624
59	2057	EPOR	erythropoietin receptor	EPOR	human	2057	miscellaneous	20110624
60	2064	ERBB2	v-erb-b2 erythroblastic leukemia viral oncogene homolog 2, neuro/glioblastoma derived oncogene homolog (avian)	ERBB2	human	2064	miscellaneous	20110624
61	2065	ERBB3	v-erb-b2 erythroblastic leukemia viral oncogene homolog 3 (avian)	ERBB3	human	2065	miscellaneous	20110624
62	2066	ERBB4	v-erb-a erythroblastic leukemia viral oncogene homolog 4 (avian)	ERBB4	human	2066	miscellaneous	20110624
63	2114	ETS2	v-ets erythroblastosis virus E26 oncogene homolog 2 (avian)	ETS2	human	2114	miscellaneous	20110624
64	2117	ETV3	ets variant 3	ETV3	human	2117	miscellaneous	20110624
65	2120	ETV6	ets variant 6	ETV6	human	2120	miscellaneous	20110624
66	2130	EWSR1	Ewing sarcoma breakpoint region 1	EWSR1	human	2130	miscellaneous	20110624
67	2170	FABP3	fatty acid binding protein 3, muscle and heart (mammary-derived growth inhibitor)	FABP3	human	2170	miscellaneous	20110624
68	2196	FAT2	FAT tumor suppressor homolog 2 (Drosophila)	FAT2	human	2196	miscellaneous	20110624
69	26271	FBXO5	F-box protein 5	FBXO5	human	26271	miscellaneous	20110624
70	2242	FES	feline sarcoma oncogene	FES	human	2242	miscellaneous	20110624
71	2248	FGF3	fibroblast growth factor 3	FGF3	human	2248	miscellaneous	20110624
72	2249	FGF4	fibroblast growth factor 4	FGF4	human	2249	miscellaneous	20110624
73	2250	FGF5	fibroblast growth factor 5	FGF5	human	2250	miscellaneous	20110624
74	2251	FGF6	fibroblast growth factor 6	FGF6	human	2251	miscellaneous	20110624
75	2253	FGF8	fibroblast growth factor 8 (androgen-induced)	FGF8	human	2253	miscellaneous	20110624
76	2268	FGR	Gardner-Rasheed feline sarcoma viral (v-fgr) oncogene homolog	FGR	human	2268	miscellaneous	20110624
77	2272	FHIT	fragile histidine triad gene	FHIT	human	2272	miscellaneous	20110624
78	2321	FLT1	fms-related tyrosine kinase 1 (vascular endothelial growth factor/vascular permeability factor receptor)	FLT1	human	2321	miscellaneous	20110624
79	8061	FOSL1	FOS-like antigen 1	FOSL1	human	8061	miscellaneous	20110624
80	2355	FOSL2	FOS-like antigen 2	FOSL2	human	2355	miscellaneous	20110624
81	2534	FYN	FYN oncogene related to SRC, FGR, YES	FYN	human	2534	miscellaneous	20110624
82	2695	GIP	gastric inhibitory polypeptide	GIP	human	2695	miscellaneous	20110624
83	2735	GLI1	GLI family zinc finger 1	GLI1	human	2735	miscellaneous	20110624
84	2736	GLI2	GLI family zinc finger 2	GLI2	human	2736	miscellaneous	20110624
85	2737	GLI3	GLI family zinc finger 3	GLI3	human	2737	miscellaneous	20110624
86	2778	GNAS	GNAS complex locus	GNAS	human	2778	miscellaneous	20110624
87	2925	GRPR	gastrin-releasing peptide receptor	GRPR	human	2925	miscellaneous	20110624
88	2944	GSTM1	glutathione S-transferase mu 1	GSTM1	human	2944	miscellaneous	20110624
89	2952	GSTT1	glutathione S-transferase theta 1	GSTT1	human	2952	miscellaneous	20110624
90	3090	HIC1	hypermethylated in cancer 1	HIC1	human	3090	miscellaneous	20110624
91	3218	HOXB8	homeobox B8	HOXB8	human	3218	miscellaneous	20110624
92	3482	IGF2R	insulin-like growth factor 2 receptor	IGF2R	human	3482	miscellaneous	20110624
93	3558	IL2	interleukin 2	IL2	human	3558	miscellaneous	20110624
94	3560	IL2RB	interleukin 2 receptor, beta	IL2RB	human	3560	miscellaneous	20110624
95	3562	IL3	interleukin 3 (colony-stimulating factor, multiple)	IL3	human	3562	miscellaneous	20110624
96	11009	IL24	interleukin 24	IL24	human	11009	miscellaneous	20110624
97	54556	ING3	inhibitor of growth family, member 3	ING3	human	54556	miscellaneous	20110624
98	3725	JUN	jun proto-oncogene	JUN	human	3725	miscellaneous	20110624
99	3932	LCK	lymphocyte-specific protein tyrosine kinase	LCK	human	3932	miscellaneous	20110624
100	4004	LMO1	LIM domain only 1 (rhombotin 1)	LMO1	human	4004	miscellaneous	20110624
101	4005	LMO2	LIM domain only 2 (rhombotin-like 1)	LMO2	human	4005	miscellaneous	20110624
102	4049	LTA	lymphotoxin alpha (TNF superfamily, member 1)	LTA	human	4049	miscellaneous	20110624
103	4097	MAFG	v-maf musculoaponeurotic fibrosarcoma oncogene homolog G (avian)	MAFG	human	4097	miscellaneous	20110624
104	4142	MAS1	MAS1 oncogene	MAS1	human	4142	miscellaneous	20110624
105	4149	MAX	MYC associated factor X	MAX	human	4149	miscellaneous	20110624
106	4163	MCC	mutated in colorectal cancers	MCC	human	4163	miscellaneous	20110624
107	4168	MCF2	MCF.2 cell line derived transforming sequence	MCF2	human	4168	miscellaneous	20110624
108	4193	MDM2	Mdm2 p53 binding protein homolog (mouse)	MDM2	human	4193	miscellaneous	20110624
109	4221	MEN1	multiple endocrine neoplasia I	MEN1	human	4221	miscellaneous	20110624
110	10461	MERTK	c-mer proto-oncogene tyrosine kinase	MERTK	human	10461	miscellaneous	20110624
111	4233	MET	met proto-oncogene (hepatocyte growth factor receptor)	MET	human	4233	miscellaneous	20110624
112	9258	MFHAS1	malignant fibrous histiocytoma amplified sequence 1	MFHAS1	human	9258	miscellaneous	20110624
113	4292	MLH1	mutL homolog 1, colon cancer, nonpolyposis type 2 (E. coli)	MLH1	human	4292	miscellaneous	20110624
114	4297	MLL	myeloid/lymphoid or mixed-lineage leukemia (trithorax homolog, Drosophila)	MLL	human	4297	miscellaneous	20110624
115	4342	MOS	v-mos Moloney murine sarcoma viral oncogene homolog	MOS	human	4342	miscellaneous	20110624
116	4352	MPL	myeloproliferative leukemia virus oncogene	MPL	human	4352	miscellaneous	20110624
117	4436	MSH2	mutS homolog 2, colon cancer, nonpolyposis type 1 (E. coli)	MSH2	human	4436	miscellaneous	20110624
118	4601	MXI1	MAX interactor 1	MXI1	human	4601	miscellaneous	20110624
119	4610	MYCL1	v-myc myelocytomatosis viral oncogene homolog 1, lung carcinoma derived (avian)	MYCL1	human	4610	miscellaneous	20110624
120	4681	NBL1	neuroblastoma, suppression of tumorigenicity 1	NBL1	human	4681	miscellaneous	20110624
121	4690	NCK1	NCK adaptor protein 1	NCK1	human	4690	miscellaneous	20110624
122	4771	NF2	neurofibromin 2 (merlin)	NF2	human	4771	miscellaneous	20110624
123	4855	NOTCH4	notch 4	NOTCH4	human	4855	miscellaneous	20110624
124	4856	NOV	nephroblastoma overexpressed gene	NOV	human	4856	miscellaneous	20110624
125	4914	NTRK1	neurotrophic tyrosine kinase, receptor, type 1	NTRK1	human	4914	miscellaneous	20110624
126	5089	PBX2	pre-B-cell leukemia homeobox 2	PBX2	human	5089	miscellaneous	20110624
127	5155	PDGFB	platelet-derived growth factor beta polypeptide	PDGFB	human	5155	miscellaneous	20110624
128	5157	PDGFRL	platelet-derived growth factor receptor-like	PDGFRL	human	5157	miscellaneous	20110624
129	5320	PLA2G2A	phospholipase A2, group IIA (platelets, synovial fluid)	PLA2G2A	human	5320	miscellaneous	20110624
130	5371	PML	promyelocytic leukemia	PML	human	5371	miscellaneous	20110624
131	7799	PRDM2	PR domain containing 2, with ZNF domain	PRDM2	human	7799	miscellaneous	20110624
132	112464	PRKCDBP	protein kinase C, delta binding protein	PRKCDBP	human	112464	miscellaneous	20110624
133	5618	PRLR	prolactin receptor	PRLR	human	5618	miscellaneous	20110624
134	5727	PTCH1	patched 1	PTCH1	human	5727	miscellaneous	20110624
135	5728	PTEN	phosphatase and tensin homolog	PTEN	human	5728	miscellaneous	20110624
136	5820	PVT1	Pvt1 oncogene (non-protein coding)	Pvt1	human	5820	miscellaneous	20110624
137	4218	RAB8A	RAB8A, member RAS oncogene family	RAB8A	human	4218	miscellaneous	20110624
138	5894	RAF1	v-raf-1 murine leukemia viral oncogene homolog 1	RAF1	human	5894	miscellaneous	20110624
139	5898	RALA	v-ral simian leukemia viral oncogene homolog A (ras related)	RALA	human	5898	miscellaneous	20110624
140	5899	RALB	v-ral simian leukemia viral oncogene homolog B (ras related; GTP binding protein)	RALB	human	5899	miscellaneous	20110624
141	5925	RB1	retinoblastoma 1	RB1	human	5925	miscellaneous	20110624
142	9821	RB1CC1	RB1-inducible coiled-coil 1	RB1CC1	human	9821	miscellaneous	20110624
143	5970	RELA	v-rel reticuloendotheliosis viral oncogene homolog A (avian)	RELA	human	5970	miscellaneous	20110624
144	5979	RET	ret proto-oncogene	RET	human	5979	miscellaneous	20110624
145	387	RHOA	ras homolog gene family, member A	RHOA	human	387	miscellaneous	20110624
146	388	RHOB	ras homolog gene family, member B	RHOB	human	388	miscellaneous	20110624
147	389	RHOC	ras homolog gene family, member C	RHOC	human	389	miscellaneous	20110624
148	6098	ROS1	c-ros oncogene 1 , receptor tyrosine kinase	ROS1	human	6098	miscellaneous	20110624
150	6464	SHC1	SHC (Src homology 2 domain containing) transforming protein 1	SHC1	human	6464	miscellaneous	20110624
151	6497	SKI	v-ski sarcoma viral oncogene homolog (avian)	SKI	human	6497	miscellaneous	20110624
152	6498	SKIL	SKI-like oncogene	SKIL	human	6498	miscellaneous	20110624
153	6502	SKP2	S-phase kinase-associated protein 2 (p45)	SKP2	human	6502	miscellaneous	20110624
154	4087	SMAD2	SMAD family member 2	SMAD2	human	4087	miscellaneous	20110624
155	4089	SMAD4	SMAD family member 4	SMAD4	human	4089	miscellaneous	20110624
156	6598	SMARCB1	SWI/SNF related, matrix associated, actin dependent regulator of chromatin, subfamily b, member 1	SMARCB1	human	6598	miscellaneous	20110624
157	6714	SRC	v-src sarcoma (Schmidt-Ruppin A-2) viral oncogene homolog (avian)	SRC	human	6714	miscellaneous	20110624
158	6764	ST5	suppression of tumorigenicity 5	ST5	human	6764	miscellaneous	20110624
159	7704	ZBTB16	zinc finger and BTB domain containing 16	ZBTB16	human	7704	miscellaneous	20110624
160	7525	YES1	v-yes-1 Yamaguchi sarcoma viral oncogene homolog 1	YES1	human	7525	miscellaneous	20110624
161	7490	WT1	Wilms tumor 1	WT1	human	7490	miscellaneous	20110624
162	7472	WNT2	wingless-type MMTV integration site family member 2	WNT2	human	7472	miscellaneous	20110624
163	7480	WNT10B	wingless-type MMTV integration site family, member 10B	WNT10B	human	7480	miscellaneous	20110624
164	7474	WNT5A	wingless-type MMTV integration site family, member 5A	WNT5A	human	7474	miscellaneous	20110624
165	7473	WNT3	wingless-type MMTV integration site family, member 3	WNT3	human	7473	miscellaneous	20110624
166	7471	WNT1	wingless-type MMTV integration site family, member 1	WNT1	human	7471	miscellaneous	20110624
167	7428	VHL	von Hippel-Lindau tumor suppressor	VHL	human	7428	miscellaneous	20110624
168	7375	USP4	ubiquitin specific peptidase 4 (proto-oncogene)	USP4	human	7375	miscellaneous	20110624
169	7124	TNF	tumor necrosis factor	TNF	human	7124	miscellaneous	20110624
170	7249	TSC2	tuberous sclerosis 2	TSC2	human	7249	miscellaneous	20110624
171	7067	THRA	thyroid hormone receptor, alpha	THRA	human	7067	miscellaneous	20110624
172	7015	TERT	telomerase reverse transcriptase	TERT	human	7015	miscellaneous	20110624
173	7066	THPO	thrombopoietin	THPO	human	7066	miscellaneous	20110624
174	7048	TGFBR2	transforming growth factor, beta receptor II (70/80kDa)	TGFBR2	human	7048	miscellaneous	20110624
175	7046	TGFBR1	transforming growth factor, beta receptor 1	TGFBR1	human	7046	miscellaneous	20110624
176	6886	TAL1	T-cell acute lymphocytic leukemia 1	TAL1	human	6886	miscellaneous	20110624
177	7161	TP73	tumor protein p73	TP73	human	7161	miscellaneous	20110624
178	7414	VCL	vinculin	VCL	human	7414	miscellaneous	20110624
179	4071	TM4SF1	transmembrane 4 L six family member 1	TM4SF1	human	4071	miscellaneous	20110624
180	3195	TLX1	T-cell leukemia homeobox 1	TLX1	human	3195	miscellaneous	20110624
181	7248	TSC1	tuberous sclerosis 1	TSC1	human	7248	miscellaneous	20110624
182	7251	TSG101	tumor susceptibility gene 101	TSG101	human	7251	miscellaneous	20110624
183	7409	VAV1	vav 1 guanine nucleotide exchange factor	VAV1	human	7409	miscellaneous	20110624
184	7410	VAV2	vav 2 guanine nucleotide exchange factor	VAV2	human	7410	miscellaneous	20110624
189	23047	PDS5B	PDS5, regulator of cohesion maintenance, homolog B (S. cerevisiae)	APRIN	human	23047	miscellaneous	20110624
190	3646	EIF3E	eukaryotic translation initiation factor 3, subunit E	EIF3S6	human	3646	miscellaneous	20110624
191	2290	FOXG1	forkhead box G1	FOXG1B	human	2290	miscellaneous	20110624
192	25	ABL1	c-abl oncogene 1, non-receptor tyrosine kinase	ABL1	human	25	humanlymph	20110624
193	596	BCL2	B-cell CLL/lymphoma 2	BCL2	human	596	humanlymph	20110624
194	53335	BCL11A	B-cell CLL/lymphoma 11A (zinc finger protein)	BCL11A	human	53335	humanlymph	20110624
195	64919	BCL11B	B-cell CLL/lymphoma 11B (zinc finger protein)	BCL11B	human	64919	humanlymph	20110624
196	613	BCR	breakpoint cluster region	BCR	human	613	humanlymph	20110624
197	648	BMI1	BMI1 polycomb ring finger oncogene	BMI1	human	648	humanlymph	20110624
198	6046	BRD2	bromodomain containing 2	BRD2	human	6046	humanlymph	20110624
199	595	CCND1	cyclin D1	CCND1	human	595	humanlymph	20110624
200	894	CCND2	cyclin D2	CCND2	human	894	humanlymph	20110624
201	1045	CDX2	caudal type homeobox 2	CDX2	human	1045	humanlymph	20110624
202	2120	ETV6	ets variant 6	ETV6	human	2120	humanlymph	20110624
203	3717	JAK2	Janus kinase 2	JAK2	human	3717	humanlymph	20110624
204	3727	JUND	jun D proto-oncogene	JUND	human	3727	humanlymph	20110624
205	1316	KLF6	Kruppel-like factor 6	KLF6	human	1316	humanlymph	20110624
206	3932	LCK	lymphocyte-specific protein tyrosine kinase	LCK	human	3932	humanlymph	20110624
207	4004	LMO1	LIM domain only 1 (rhombotin 1)	LMO1	human	4004	humanlymph	20110624
208	4005	LMO2	LIM domain only 2 (rhombotin-like 1)	LMO2	human	4005	humanlymph	20110624
209	4066	LYL1	lymphoblastic leukemia derived sequence 1	LYL1	human	4066	humanlymph	20110624
210	4297	MLL	myeloid/lymphoid or mixed-lineage leukemia (trithorax homolog, Drosophila)	MLL	human	4297	humanlymph	20110624
211	8028	MLLT10	myeloid/lymphoid or mixed-lineage leukemia (trithorax homolog, Drosophila); translocated to, 10	MLLT10	human	8028	humanlymph	20110624
212	4515	MTCP1	mature T-cell proliferation 1	MTCP1	human	4515	humanlymph	20110624
213	4609	MYC	v-myc myelocytomatosis viral oncogene homolog (avian)	MYC	human	4609	humanlymph	20110624
214	4791	NFKB2	nuclear factor of kappa light polypeptide gene enhancer in B-cells 2 (p49/p100)	NFKB2	human	4791	humanlymph	20110624
215	4851	NOTCH1	notch 1	NOTCH1	human	4851	humanlymph	20110624
216	4928	NUP98	nucleoporin 98kDa	NUP98	human	4928	humanlymph	20110624
217	10215	OLIG2	oligodendrocyte lineage transcription factor 2	OLIG2	human	10215	humanlymph	20110624
218	5087	PBX1	pre-B-cell leukemia homeobox 1	PBX1	human	5087	humanlymph	20110624
219	8301	PICALM	phosphatidylinositol binding clathrin assembly protein	PICALM	human	8301	humanlymph	20110624
220	5910	RAP1GDS1	RAP1, GTP-GDP dissociation stimulator 1	RAP1GDS1	human	5910	humanlymph	20110624
221	861	RUNX1	runt-related transcription factor 1	RUNX1	human	861	humanlymph	20110624
222	6491	STIL	SCL/TAL1 interrupting locus	STIL	human	6491	humanlymph	20110624
223	6886	TAL1	T-cell acute lymphocytic leukemia 1	TAL1	human	6886	humanlymph	20110624
224	6887	TAL2	T-cell acute lymphocytic leukemia 2	TAL2	human	6887	humanlymph	20110624
225	154215	NKAIN2	Na+/K+ transporting ATPase interacting 2	TCBA1	human	154215	humanlymph	20110624
226	6929	TCF3	transcription factor 3 (E2A immunoglobulin enhancer binding factors E12/E47)	TCF3	human	6929	humanlymph	20110624
227	8115	TCL1A	T-cell leukemia/lymphoma 1A	TCL1A	human	8115	humanlymph	20110624
228	3195	TLX1	T-cell leukemia homeobox 1	TLX1	human	3195	humanlymph	20110624
229	30012	TLX3	T-cell leukemia homeobox 3	TLX3	human	30012	humanlymph	20110624
598	25	ABL1	c-abl oncogene 1, non-receptor tyrosine kinase	25	human	25	sanger	20110624
599	27	ABL2	v-abl Abelson murine leukemia viral oncogene homolog 2	27	human	27	sanger	20110624
600	2181	ACSL3	acyl-CoA synthetase long-chain family member 3	2181	human	2181	sanger	20110624
601	57082	AF15Q14	cancer susceptibility candidate 5	57082	human	57082	sanger	20110624
602	10962	AF1Q	myeloid/lymphoid or mixed-lineage leukemia (trithorax homolog, Drosophila); translocated to, 11	10962	human	10962	sanger	20110624
603	51517	AF3p21	NCK interacting protein with SH3 domain	51517	human	51517	sanger	20110624
604	27125	AF5q31	AF4/FMR2 family, member 4	27125	human	27125	sanger	20110624
605	10142	AKAP9	A kinase (PRKA) anchor protein (yotiao) 9	10142	human	10142	sanger	20110624
606	207	AKT1	v-akt murine thymoma viral oncogene homolog 1	207	human	207	sanger	20110624
607	208	AKT2	v-akt murine thymoma viral oncogene homolog 2	208	human	208	sanger	20110624
608	217	ALDH2	aldehyde dehydrogenase 2 family (mitochondrial)	217	human	217	sanger	20110624
609	238	ALK	anaplastic lymphoma receptor tyrosine kinase	238	human	238	sanger	20110624
610	57714	ALO17	KIAA1618 protein	57714	human	57714	sanger	20110624
611	324	APC	adenomatous polyposis coli	324	human	324	sanger	20110624
612	23365	ARHGEF12	Rho guanine nucleotide exchange factor (GEF) 12	23365	human	23365	sanger	20110624
613	399	ARHH	ras homolog gene family, member H	399	human	399	sanger	20110624
614	8289	ARID1A	AT rich interactive domain 1A (SWI-like)	8289	human	8289	sanger	20110624
615	405	ARNT	aryl hydrocarbon receptor nuclear translocator	405	human	405	sanger	20110624
616	79058	ASPSCR1	alveolar soft part sarcoma chromosome region, candidate 1	79058	human	79058	sanger	20110624
617	171023	ASXL1	additional sex combs like 1 (Drosophila)	171023	human	171023	sanger	20110624
618	466	ATF1	activating transcription factor 1	466	human	466	sanger	20110624
619	471	ATIC	5-aminoimidazole-4-carboxamide ribonucleotide formyltransferase/IMP cyclohydrolase	471	human	471	sanger	20110624
620	472	ATM	ataxia telangiectasia mutated	472	human	472	sanger	20110624
621	546	ATRX	alpha thalassemia/mental retardation syndrome X-linked	546	human	546	sanger	20110624
622	8314	BAP1	BRCA1 associated protein-1 (ubiquitin carboxy-terminal hydrolase)	8314	human	8314	sanger	20110624
623	8915	BCL10	B-cell CLL/lymphoma 10	8915	human	8915	sanger	20110624
624	53335	BCL11A	B-cell CLL/lymphoma 11A (zinc finger protein)	53335	human	53335	sanger	20110624
625	64919	BCL11B	B-cell CLL/lymphoma 11B (zinc finger protein)	64919	human	64919	sanger	20110624
626	596	BCL2	B-cell CLL/lymphoma 2	596	human	596	sanger	20110624
627	602	BCL3	B-cell CLL/lymphoma 3	602	human	602	sanger	20110624
629	604	BCL6	B-cell CLL/lymphoma 6	604	human	604	sanger	20110624
630	605	BCL7A	B-cell CLL/lymphoma 7A	605	human	605	sanger	20110624
631	607	BCL9	B-cell CLL/lymphoma 9	607	human	607	sanger	20110624
632	613	BCR	breakpoint cluster region	613	human	613	sanger	20110624
633	201163	BHD	folliculin	201163	human	201163	sanger	20110624
634	330	BIRC3	baculoviral IAP repeat containing 3	330	human	330	sanger	20110624
635	641	BLM	Bloom syndrome, RecQ helicase-like	641	human	641	sanger	20110624
636	657	BMPR1A	bone morphogenetic protein receptor, type IA	657	human	657	sanger	20110624
637	673	BRAF	v-raf murine sarcoma viral oncogene homolog B1	673	human	673	sanger	20110624
638	672	BRCA1	familial breast/ovarian cancer gene 1	672	human	672	sanger	20110624
639	675	BRCA2	breast cancer 2, early onset	675	human	675	sanger	20110624
640	8019	BRD3	bromodomain containing 3	8019	human	8019	sanger	20110624
641	23476	BRD4	bromodomain containing 4	23476	human	23476	sanger	20110624
642	83990	BRIP1	BRCA1 interacting protein C-terminal helicase 1	83990	human	83990	sanger	20110624
643	694	BTG1	B-cell translocation gene 1, anti-proliferative	694	human	694	sanger	20110624
644	701	BUB1B	budding uninhibited by benzimidazoles 1 homolog beta (yeast)	701	human	701	sanger	20110624
646	283651	C15orf21	high mobility group nucleosomal binding domain 2 pseudogene 46	283651	human	283651	sanger	20110624
647	256646	C15orf55	chromosome 15 open reading frame 55	NUT	human	256646	sanger	20110624
648	116028	C16orf75	RMI2, RecQ mediated genome instability 2, homolog (S. cerevisiae)	116028	human	116028	sanger	20110624
649	124583	CANT1	calcium activated nucleotidase 1	124583	human	124583	sanger	20110624
650	84433	CARD11	caspase recruitment domain family, member 11	84433	human	84433	sanger	20110624
651	833	CARS	cysteinyl-tRNA synthetase	833	human	833	sanger	20110624
652	862	CBFA2T1	runt-related transcription factor 1; translocated to, 1 (cyclin D-related)	862	human	862	sanger	20110624
653	863	CBFA2T3	core-binding factor, runt domain, alpha subunit 2; translocated to, 3	863	human	863	sanger	20110624
654	865	CBFB	core-binding factor, beta subunit	865	human	865	sanger	20110624
655	867	CBL	Cas-Br-M (murine) ecotropic retroviral transforming sequence	867	human	867	sanger	20110624
656	868	CBLB	Cas-Br-M (murine) ecotropic retroviral transforming sequence b	868	human	868	sanger	20110624
657	23624	CBLC	Cas-Br-M (murine) ecotropic retroviral transforming sequence c	23624	human	23624	sanger	20110624
658	57820	CCNB1IP1	cyclin B1 interacting protein 1, E3 ubiquitin protein ligase	HEI10	human	57820	sanger	20110624
659	595	CCND1	cyclin D1	595	human	595	sanger	20110624
660	894	CCND2	cyclin D2	894	human	894	sanger	20110624
661	896	CCND3	cyclin D3	896	human	896	sanger	20110624
662	80380	CD273	programmed cell death 1 ligand 2	80380	human	80380	sanger	20110624
663	29126	CD274	CD274 molecule	29126	human	29126	sanger	20110624
664	972	CD74	CD74 molecule, major histocompatibility complex, class II invariant chain	972	human	972	sanger	20110624
665	973	CD79A	CD79a molecule, immunoglobulin-associated alpha	973	human	973	sanger	20110624
666	974	CD79B	CD79b molecule, immunoglobulin-associated beta	974	human	974	sanger	20110624
667	999	CDH1	cadherin 1, type 1, E-cadherin (epithelial)	999	human	999	sanger	20110624
668	1009	CDH11	cadherin 11, type 2, OB-cadherin (osteoblast)	1009	human	1009	sanger	20110624
669	1019	CDK4	cyclin-dependent kinase 4	1019	human	1019	sanger	20110624
670	1021	CDK6	cyclin-dependent kinase 6	1021	human	1021	sanger	20110624
671	1029	CDKN2A -p16(INK4a)	cyclin-dependent kinase inhibitor 2A (melanoma, p16, inhibits CDK4)	CDKN2A- p14ARF	human	1029	sanger	20110624
672	1031	CDKN2C	cyclin-dependent kinase inhibitor 2C (p18, inhibits CDK4)	1031	human	1031	sanger	20110624
673	1045	CDX2	caudal type homeobox 2	1045	human	1045	sanger	20110624
674	1050	CEBPA	CCAAT/enhancer binding protein (C/EBP), alpha	1050	human	1050	sanger	20110624
675	11064	CEP1	centriolin	11064	human	11064	sanger	20110624
676	79145	CHCHD7	coiled-coil-helix-coiled-coil-helix domain containing 7	79145	human	79145	sanger	20110624
677	11200	CHEK2	CHK2 checkpoint homolog (S. pombe)	11200	human	11200	sanger	20110624
678	26511	CHIC2	cysteine-rich hydrophobic domain 2	26511	human	26511	sanger	20110624
679	1123	CHN1	chimerin (chimaerin) 1	1123	human	1123	sanger	20110624
680	23152	CIC	capicua homolog (Drosophila)	23152	human	23152	sanger	20110624
681	4261	CIITA	class II, major histocompatibility complex, transactivator	MHC2TA	human	4261	sanger	20110624
682	1213	CLTC	clathrin, heavy chain (Hc)	1213	human	1213	sanger	20110624
683	8218	CLTCL1	clathrin, heavy chain-like 1	8218	human	8218	sanger	20110624
684	57007	CMKOR1	chemokine (C-X-C motif) receptor 7	57007	human	57007	sanger	20110624
685	1277	COL1A1	collagen, type I, alpha 1	1277	human	1277	sanger	20110624
686	1316	COPEB	Kruppel-like factor 6	1316	human	1316	sanger	20110624
687	1345	COX6C	cytochrome c oxidase subunit VIc	1345	human	1345	sanger	20110624
688	1385	CREB1	cAMP responsive element binding protein 1	1385	human	1385	sanger	20110624
689	90993	CREB3L1	cAMP responsive element binding protein 3-like 1	90993	human	90993	sanger	20110624
690	64764	CREB3L2	cAMP responsive element binding protein 3-like 2	64764	human	64764	sanger	20110624
691	1387	CREBBP	CREB binding protein	1387	human	1387	sanger	20110624
692	64109	CRLF2	cytokine receptor-like factor 2	64109	human	64109	sanger	20110624
693	64784	CRTC3	CREB regulated transcription coactivator 3	64784	human	64784	sanger	20110624
694	1499	CTNNB1	catenin (cadherin-associated protein), beta 1, 88kDa	1499	human	1499	sanger	20110624
695	1540	CYLD	cylindromatosis (turban tumor syndrome)	1540	human	1540	sanger	20110624
696	8030	D10S170	coiled-coil domain containing 6	8030	human	8030	sanger	20110624
697	1616	DAXX	death-domain associated protein	1616	human	1616	sanger	20110624
698	1643	DDB2	damage-specific DNA binding protein 2, 48kDa	1643	human	1643	sanger	20110624
699	1649	DDIT3	DNA-damage-inducible transcript 3	1649	human	1649	sanger	20110624
700	1662	DDX10	DEAD (Asp-Glu-Ala-Asp) box polypeptide 10	1662	human	1662	sanger	20110624
701	1655	DDX5	DEAD (Asp-Glu-Ala-Asp) box polypeptide 5	1655	human	1655	sanger	20110624
702	1656	DDX6	DEAD (Asp-Glu-Ala-Asp) box polypeptide 6	1656	human	1656	sanger	20110624
703	7913	DEK	DEK oncogene	7913	human	7913	sanger	20110624
704	23405	DICER1	dicer 1, ribonuclease type III	23405	human	23405	sanger	20110624
705	1788	DNMT3A	DNA (cytosine-5-)-methyltransferase 3 alpha	1788	human	1788	sanger	20110624
706	22947	DUX4	double homeobox 4	22947	human	22947	sanger	20110624
707	1879	EBF1	early B-cell factor 1	1879	human	1879	sanger	20110624
708	1956	EGFR	epidermal growth factor receptor	1956	human	1956	sanger	20110624
709	1974	EIF4A2	eukaryotic translation initiation factor 4A2	1974	human	1974	sanger	20110624
710	2000	ELF4	E74-like factor 4 (ets domain transcription factor)	2000	human	2000	sanger	20110624
711	2005	ELK4	ELK4, ETS-domain protein (SRF accessory protein 1)	2005	human	2005	sanger	20110624
712	23085	ELKS	ELKS/RAB6-interacting/CAST family member 1	23085	human	23085	sanger	20110624
713	8178	ELL	elongation factor RNA polymerase II	8178	human	8178	sanger	20110624
714	2006	ELN	elastin	2006	human	2006	sanger	20110624
715	27436	EML4	echinoderm microtubule associated protein like 4	27436	human	27436	sanger	20110624
716	2033	EP300	E1A binding protein p300	2033	human	2033	sanger	20110624
717	2060	EPS15	epidermal growth factor receptor pathway substrate 15	2060	human	2060	sanger	20110624
718	2064	ERBB2	v-erb-b2 erythroblastic leukemia viral oncogene homolog 2, neuro/glioblastoma derived oncogene homolog (avian)	2064	human	2064	sanger	20110624
719	2068	ERCC2	excision repair cross-complementing rodent repair deficiency, complementation group 2	2068	human	2068	sanger	20110624
720	2071	ERCC3	excision repair cross-complementing rodent repair deficiency, complementation group 3 (xeroderma pigmentosum group B complementing)	2071	human	2071	sanger	20110624
721	2072	ERCC4	excision repair cross-complementing rodent repair deficiency, complementation group 4	2072	human	2072	sanger	20110624
722	2073	ERCC5	excision repair cross-complementing rodent repair deficiency, complementation group 5	2073	human	2073	sanger	20110624
723	2078	ERG	v-ets erythroblastosis virus E26 oncogene homolog (avian)	2078	human	2078	sanger	20110624
724	2115	ETV1	ets variant 1	2115	human	2115	sanger	20110624
725	2118	ETV4	ets variant 4	2118	human	2118	sanger	20110624
726	2119	ETV5	ets variant 5	2119	human	2119	sanger	20110624
727	2120	ETV6	ets variant 6	2120	human	2120	sanger	20110624
728	2122	EVI1	MDS1 and EVI1 complex locus	2122	human	2122	sanger	20110624
729	2130	EWSR1	Ewing sarcoma breakpoint region 1	2130	human	2130	sanger	20110624
730	2131	EXT1	exostosin 1	2131	human	2131	sanger	20110624
731	2132	EXT2	exostosin 2	2132	human	2132	sanger	20110624
732	2146	EZH2	enhancer of zeste homolog 2	2146	human	2146	sanger	20110624
733	23305	FACL6	acyl-CoA synthetase long-chain family member 6	23305	human	23305	sanger	20110624
734	2175	FANCA	Fanconi anemia, complementation group A	2175	human	2175	sanger	20110624
735	2176	FANCC	Fanconi anemia, complementation group C	2176	human	2176	sanger	20110624
736	2177	FANCD2	Fanconi anemia, complementation group D2	2177	human	2177	sanger	20110624
737	2178	FANCE	Fanconi anemia, complementation group E	2178	human	2178	sanger	20110624
738	2188	FANCF	Fanconi anemia, complementation group F	2188	human	2188	sanger	20110624
739	2189	FANCG	Fanconi anemia, complementation group G	2189	human	2189	sanger	20110624
740	55294	FBXW7	F-box and WD-40 domain protein 7 (archipelago homolog, Drosophila)	55294	human	55294	sanger	20110624
741	2213	FCGR2B	Fc fragment of IgG, low affinity IIb, receptor (CD32)	2213	human	2213	sanger	20110624
742	54738	FEV	FEV (ETS oncogene family)	54738	human	54738	sanger	20110624
743	2260	FGFR1	fibroblast growth factor receptor 1	2260	human	2260	sanger	20110624
744	11116	FGFR1OP	FGFR1 oncogene partner	11116	human	11116	sanger	20110624
745	2263	FGFR2	fibroblast growth factor receptor 2	2263	human	2263	sanger	20110624
746	2261	FGFR3	fibroblast growth factor receptor 3	2261	human	2261	sanger	20110624
747	2271	FH	fumarate hydratase	2271	human	2271	sanger	20110624
748	2272	FHIT	fragile histidine triad gene	2272	human	2272	sanger	20110624
749	81608	FIP1L1	FIP1 like 1 (S. cerevisiae)	81608	human	81608	sanger	20110624
750	2313	FLI1	Friend leukemia virus integration 1	2313	human	2313	sanger	20110624
751	145788	FLJ27352	BX648577, FLJ27352 hypothetical LOC145788	145788	human	145788	sanger	20110624
752	2322	FLT3	fms-related tyrosine kinase 3	2322	human	2322	sanger	20110624
753	23048	FNBP1	formin binding protein 1	23048	human	23048	sanger	20110624
754	668	FOXL2	forkhead box L2	668	human	668	sanger	20110624
755	2308	FOXO1A	forkhead box O1	2308	human	2308	sanger	20110624
756	2309	FOXO3A	forkhead box O3	2309	human	2309	sanger	20110624
757	27086	FOXP1	forkhead box P1	27086	human	27086	sanger	20110624
758	10272	FSTL3	follistatin-like 3 (secreted glycoprotein)	10272	human	10272	sanger	20110624
759	2521	FUS	fused in sarcoma	2521	human	2521	sanger	20110624
760	2531	FVT1	3-ketodihydrosphingosine reductase	2531	human	2531	sanger	20110624
761	8522	GAS7	growth arrest-specific 7	8522	human	8522	sanger	20110624
762	2623	GATA1	GATA binding protein 1 (globin transcription factor 1)	2623	human	2623	sanger	20110624
763	2624	GATA2	GATA binding protein 2	2624	human	2624	sanger	20110624
764	2625	GATA3	GATA binding protein 3	2625	human	2625	sanger	20110624
765	8833	GMPS	guanine monphosphate synthetase	8833	human	8833	sanger	20110624
766	2767	GNA11	guanine nucleotide binding protein (G protein), alpha 11 (Gq class)	2767	human	2767	sanger	20110624
767	2776	GNAQ	guanine nucleotide binding protein (G protein), q polypeptide	2776	human	2776	sanger	20110624
768	2778	GNAS	GNAS complex locus	2778	human	2778	sanger	20110624
769	9950	GOLGA5	golgin A5	9950	human	9950	sanger	20110624
770	57120	GOPC	golgi-associated PDZ and coiled-coil motif containing	57120	human	57120	sanger	20110624
771	2719	GPC3	glypican 3	2719	human	2719	sanger	20110624
772	10243	GPHN	gephyrin	10243	human	10243	sanger	20110624
773	23092	GRAF	Rho GTPase activating protein 26	23092	human	23092	sanger	20110624
774	92521	HCMOGT-1	sperm antigen with calponin homology and coiled-coil domains 1	92521	human	92521	sanger	20110624
775	10978	HEAB	CLP1, cleavage and polyadenylation factor I subunit, homolog (S. cerevisiae)	10978	human	10978	sanger	20110624
776	9709	HERPUD1	homocysteine-inducible, endoplasmic reticulum stress-inducible, ubiquitin-like domain member 1	9709	human	9709	sanger	20110624
777	3092	HIP1	huntingtin interacting protein 1	3092	human	3092	sanger	20110624
778	8294	HIST1H4I	histone cluster 1, H4i	8294	human	8294	sanger	20110624
779	3131	HLF	hepatic leukemia factor	3131	human	3131	sanger	20110624
780	3110	HLXB9	motor neuron and pancreas homeobox 1	3110	human	3110	sanger	20110624
781	3159	HMGA1	high mobility group AT-hook 1	3159	human	3159	sanger	20110624
782	8091	HMGA2	high mobility group AT-hook 2	8091	human	8091	sanger	20110624
783	3181	HNRNPA2B1	heterogeneous nuclear ribonucleoprotein A2/B1	3181	human	3181	sanger	20110624
784	84376	HOOK3	hook homolog 3 (Drosophila)	84376	human	84376	sanger	20110624
785	3207	HOXA11	homeobox A11	3207	human	3207	sanger	20110624
786	3209	HOXA13	homeobox A13	3209	human	3209	sanger	20110624
787	3205	HOXA9	homeobox A9	3205	human	3205	sanger	20110624
788	3227	HOXC11	homeobox C11	3227	human	3227	sanger	20110624
789	3229	HOXC13	homeobox C13	3229	human	3229	sanger	20110624
790	3237	HOXD11	homeobox D11	3237	human	3237	sanger	20110624
791	3239	HOXD13	homeobox D13	3239	human	3239	sanger	20110624
792	3265	HRAS	v-Ha-ras Harvey rat sarcoma viral oncogene homolog	3265	human	3265	sanger	20110624
793	3279	HRPT2	hyperparathyroidism 2	3279	human	3279	sanger	20110624
794	3320	HSPCA	heat shock protein 90kDa alpha (cytosolic), class A member 1	3320	human	3320	sanger	20110624
795	3326	HSPCB	heat shock protein 90kDa alpha (cytosolic), class B member 1	3326	human	3326	sanger	20110624
796	3417	IDH1	isocitrate dehydrogenase 1 (NADP+), soluble	3417	human	3417	sanger	20110624
797	3418	IDH2	isocitrate dehydrogenase 2 (NADP+), mitochondrial	3418	human	3418	sanger	20110624
798	3492	IGH@	immunoglobulin heavy locus	3492	human	3492	sanger	20110624
799	50802	IGK@	immunoglobulin kappa locus	50802	human	50802	sanger	20110624
800	3535	IGL@	immunoglobulin lambda locus	3535	human	3535	sanger	20110624
801	10320	IKZF1	IKAROS family zinc finger 1 (Ikaros)	10320	human	10320	sanger	20110624
802	3558	IL2	interleukin 2	3558	human	3558	sanger	20110624
803	50615	IL21R	interleukin 21 receptor	50615	human	50615	sanger	20110624
804	3572	IL6ST	interleukin 6 signal transducer (gp130, oncostatin M receptor)	3572	human	3572	sanger	20110624
805	3662	IRF4	interferon regulatory factor 4	3662	human	3662	sanger	20110624
806	83417	IRTA1	Fc receptor-like 4	83417	human	83417	sanger	20110624
807	3702	ITK	IL2-inducible T-cell kinase	3702	human	3702	sanger	20110624
808	3716	JAK1	Janus kinase 1	3716	human	3716	sanger	20110624
809	3717	JAK2	Janus kinase 2	3717	human	3717	sanger	20110624
810	3718	JAK3	Janus kinase 3	3718	human	3718	sanger	20110624
811	221895	JAZF1	JAZF zinc finger 1	221895	human	221895	sanger	20110624
812	3725	JUN	jun proto-oncogene	3725	human	3725	sanger	20110624
813	5927	KDM5A	lysine (K)-specific demethylase 5A	5927	human	5927	sanger	20110624
814	8242	KDM5C	lysine (K)-specific demethylase 5C	8242	human	8242	sanger	20110624
815	7403	KDM6A	lysine (K)-specific demethylase 6A	7403	human	7403	sanger	20110624
816	3791	KDR	kinase insert domain receptor (a type III receptor tyrosine kinase)	3791	human	3791	sanger	20110624
817	57670	KIAA1549	KIAA1549	57670	human	57670	sanger	20110624
818	3815	KIT	v-kit Hardy-Zuckerman 4 feline sarcoma viral oncogene homolog	3815	human	3815	sanger	20110624
819	3817	KLK2	kallikrein-related peptidase 2	3817	human	3817	sanger	20110624
820	3845	KRAS	v-Ki-ras2 Kirsten rat sarcoma viral oncogene homolog	3845	human	3845	sanger	20110624
821	3895	KTN1	kinectin 1 (kinesin receptor)	3895	human	3895	sanger	20110624
822	3899	LAF4	AF4/FMR2 family, member 3	3899	human	3899	sanger	20110624
823	3927	LASP1	LIM and SH3 protein 1	3927	human	3927	sanger	20110624
824	3932	LCK	lymphocyte-specific protein tyrosine kinase	3932	human	3932	sanger	20110624
825	3936	LCP1	lymphocyte cytosolic protein 1 (L-plastin)	3936	human	3936	sanger	20110624
826	80312	LCX	leukemia-associated protein with a CXXC domain	80312	human	80312	sanger	20110624
827	10186	LHFP	lipoma HMGIC fusion partner	10186	human	10186	sanger	20110624
828	3977	LIFR	leukemia inhibitory factor receptor alpha	3977	human	3977	sanger	20110624
829	4004	LMO1	LIM domain only 1 (rhombotin 1)	4004	human	4004	sanger	20110624
830	4005	LMO2	LIM domain only 2 (rhombotin-like 1)	4005	human	4005	sanger	20110624
831	4026	LPP	LIM domain containing preferred translocation partner in lipoma	4026	human	4026	sanger	20110624
832	4066	LYL1	lymphoblastic leukemia derived sequence 1	4066	human	4066	sanger	20110624
833	4089	MADH4	SMAD family member 4	4089	human	4089	sanger	20110624
834	4094	MAF	v-maf musculoaponeurotic fibrosarcoma oncogene homolog (avian)	4094	human	4094	sanger	20110624
835	9935	MAFB	v-maf musculoaponeurotic fibrosarcoma oncogene homolog B (avian)	9935	human	9935	sanger	20110624
836	10892	MALT1	mucosa associated lymphoid tissue lymphoma translocation gene 1	10892	human	10892	sanger	20110624
837	84441	MAML2	mastermind-like 2 (Drosophila)	84441	human	84441	sanger	20110624
838	6416	MAP2K4	mitogen-activated protein kinase kinase 4	6416	human	6416	sanger	20110624
839	4193	MDM2	Mdm2 p53 binding protein homolog (mouse)	4193	human	4193	sanger	20110624
840	4194	MDM4	Mdm4 p53 binding protein homolog (mouse)	4194	human	4194	sanger	20110624
841	4197	MDS1	myelodysplasia syndrome 1	4197	human	4197	sanger	20110624
842	259283	MDS2	myelodysplastic syndrome 2 translocation associated	259283	human	259283	sanger	20110624
843	94159	MECT1	mucoepidermoid translocated 1	94159	human	94159	sanger	20110624
844	4221	MEN1	multiple endocrine neoplasia type 1 gene	4221	human	4221	sanger	20110624
845	4233	MET	met proto-oncogene (hepatocyte growth factor receptor)	4233	human	4233	sanger	20110624
846	4286	MITF	microphthalmia-associated transcription factor	4286	human	4286	sanger	20110624
847	57591	MKL1	megakaryoblastic leukemia (translocation) 1	57591	human	57591	sanger	20110624
848	4291	MLF1	myeloid leukemia factor 1	4291	human	4291	sanger	20110624
849	4292	MLH1	mutL homolog 1, colon cancer, nonpolyposis type 2 (E. coli)	4292	human	4292	sanger	20110624
850	4297	MLL	myeloid/lymphoid or mixed-lineage leukemia (trithorax homolog, Drosophila)	4297	human	4297	sanger	20110624
851	8085	MLL2	myeloid/lymphoid or mixed-lineage leukemia 2	8085	human	8085	sanger	20110624
852	58508	MLL3	myeloid/lymphoid or mixed-lineage leukemia 3	58508	human	58508	sanger	20110624
853	4298	MLLT1	myeloid/lymphoid or mixed-lineage leukemia (trithorax homolog, Drosophila); translocated to, 1	4298	human	4298	sanger	20110624
854	8028	MLLT10	myeloid/lymphoid or mixed-lineage leukemia (trithorax homolog, Drosophila); translocated to, 10	8028	human	8028	sanger	20110624
855	4299	MLLT2	AF4/FMR2 family, member 1	4299	human	4299	sanger	20110624
856	4300	MLLT3	myeloid/lymphoid or mixed-lineage leukemia (trithorax homolog, Drosophila); translocated to, 3	4300	human	4300	sanger	20110624
857	4301	MLLT4	myeloid/lymphoid or mixed-lineage leukemia (trithorax homolog, Drosophila); translocated to, 4	4301	human	4301	sanger	20110624
858	4302	MLLT6	myeloid/lymphoid or mixed-lineage leukemia (trithorax homolog, Drosophila); translocated to, 6	4302	human	4302	sanger	20110624
859	4303	MLLT7	forkhead box O4	4303	human	4303	sanger	20110624
860	4330	MN1	meningioma (disrupted in balanced translocation) 1	4330	human	4330	sanger	20110624
861	4352	MPL	myeloproliferative leukemia virus oncogene	4352	human	4352	sanger	20110624
862	10801	MSF	septin 9	10801	human	10801	sanger	20110624
863	4436	MSH2	mutS homolog 2, colon cancer, nonpolyposis type 1 (E. coli)	4436	human	4436	sanger	20110624
864	2956	MSH6	mutS homolog 6 (E. coli)	2956	human	2956	sanger	20110624
865	124540	MSI2	musashi homolog 2 (Drosophila)	124540	human	124540	sanger	20110624
866	4478	MSN	moesin	4478	human	4478	sanger	20110624
867	4515	MTCP1	mature T-cell proliferation 1	4515	human	4515	sanger	20110624
868	4582	MUC1	mucin 1, cell surface associated	4582	human	4582	sanger	20110624
869	4595	MUTYH	mutY homolog (E. coli)	4595	human	4595	sanger	20110624
870	4602	MYB	v-myb myeloblastosis viral oncogene homolog (avian)	4602	human	4602	sanger	20110624
871	4609	MYC	v-myc myelocytomatosis viral oncogene homolog (avian)	4609	human	4609	sanger	20110624
872	4610	MYCL1	v-myc myelocytomatosis viral oncogene homolog 1, lung carcinoma derived (avian)	4610	human	4610	sanger	20110624
873	4613	MYCN	v-myc myelocytomatosis viral related oncogene, neuroblastoma derived (avian)	4613	human	4613	sanger	20110624
874	4615	MYD88	myeloid differentiation primary response gene (88)	4615	human	4615	sanger	20110624
875	4629	MYH11	myosin, heavy chain 11, smooth muscle	4629	human	4629	sanger	20110624
876	4627	MYH9	myosin, heavy chain 9, non-muscle	4627	human	4627	sanger	20110624
877	23522	MYST4	MYST histone acetyltransferase (monocytic leukemia) 4	23522	human	23522	sanger	20110624
878	4666	NACA	nascent polypeptide-associated complex alpha subunit	4666	human	4666	sanger	20110624
879	4683	NBS1	nibrin	4683	human	4683	sanger	20110624
880	8648	NCOA1	nuclear receptor coactivator 1	8648	human	8648	sanger	20110624
881	10499	NCOA2	nuclear receptor coactivator 2	10499	human	10499	sanger	20110624
882	8031	NCOA4	nuclear receptor coactivator 4	8031	human	8031	sanger	20110624
883	4763	NF1	neurofibromin 1	4763	human	4763	sanger	20110624
884	4771	NF2	neurofibromin 2 (merlin)	4771	human	4771	sanger	20110624
885	4780	NFE2L2	nuclear factor (erythroid-derived 2)-like 2	4780	human	4780	sanger	20110624
886	4781	NFIB	nuclear factor I/B	4781	human	4781	sanger	20110624
887	4791	NFKB2	nuclear factor of kappa light polypeptide gene enhancer in B-cells 2 (p49/p100)	4791	human	4791	sanger	20110624
888	51199	NIN	ninein (GSK3B interacting protein)	51199	human	51199	sanger	20110624
889	7080	NKX2-1	NK2 homeobox 1	7080	human	7080	sanger	20110624
890	4841	NONO	non-POU domain containing, octamer-binding	4841	human	4841	sanger	20110624
891	4851	NOTCH1	notch 1	4851	human	4851	sanger	20110624
892	4853	NOTCH2	notch 2	4853	human	4853	sanger	20110624
893	4869	NPM1	nucleophosmin (nucleolar phosphoprotein B23, numatrin)	4869	human	4869	sanger	20110624
894	8013	NR4A3	nuclear receptor subfamily 4, group A, member 3 (NOR1)	8013	human	8013	sanger	20110624
895	4893	NRAS	neuroblastoma RAS viral (v-ras) oncogene homolog	4893	human	4893	sanger	20110624
896	64324	NSD1	nuclear receptor binding SET domain protein 1	64324	human	64324	sanger	20110624
897	4914	NTRK1	neurotrophic tyrosine kinase, receptor, type 1	4914	human	4914	sanger	20110624
898	4916	NTRK3	neurotrophic tyrosine kinase, receptor, type 3	4916	human	4916	sanger	20110624
899	4926	NUMA1	nuclear mitotic apparatus protein 1	4926	human	4926	sanger	20110624
900	8021	NUP214	nucleoporin 214kDa	8021	human	8021	sanger	20110624
901	4928	NUP98	nucleoporin 98kDa	4928	human	4928	sanger	20110624
902	10215	OLIG2	oligodendrocyte lineage transcription factor 2	10215	human	10215	sanger	20110624
903	4958	OMD	osteomodulin	4958	human	4958	sanger	20110624
904	286530	P2RY8	purinergic receptor P2Y, G-protein coupled, 8	286530	human	286530	sanger	20110624
905	5049	PAFAH1B2	platelet-activating factor acetylhydrolase 1b, catalytic subunit 2 (30kDa)	5049	human	5049	sanger	20110624
906	79728	PALB2	partner and localizer of BRCA2	79728	human	79728	sanger	20110624
907	5077	PAX3	paired box 3	5077	human	5077	sanger	20110624
908	5079	PAX5	paired box 5	5079	human	5079	sanger	20110624
909	5081	PAX7	paired box 7	5081	human	5081	sanger	20110624
910	7849	PAX8	paired box 8	7849	human	7849	sanger	20110624
911	55193	PBRM1	polybromo 1	55193	human	55193	sanger	20110624
912	5087	PBX1	pre-B-cell leukemia homeobox 1	5087	human	5087	sanger	20110624
913	5108	PCM1	pericentriolar material 1	5108	human	5108	sanger	20110624
914	9159	PCSK7	proprotein convertase subtilisin/kexin type 7	9159	human	9159	sanger	20110624
915	9659	PDE4DIP	phosphodiesterase 4D interacting protein	9659	human	9659	sanger	20110624
916	5155	PDGFB	platelet-derived growth factor beta polypeptide	5155	human	5155	sanger	20110624
917	5156	PDGFRA	platelet-derived growth factor receptor, alpha polypeptide	5156	human	5156	sanger	20110624
918	5159	PDGFRB	platelet-derived growth factor receptor, beta polypeptide	5159	human	5159	sanger	20110624
919	5187	PER1	period homolog 1 (Drosophila)	5187	human	5187	sanger	20110624
920	8929	PHOX2B	paired-like homeobox 2b	8929	human	8929	sanger	20110624
921	8301	PICALM	phosphatidylinositol binding clathrin assembly protein	8301	human	8301	sanger	20110624
922	5290	PIK3CA	phosphoinositide-3-kinase, catalytic, alpha polypeptide	5290	human	5290	sanger	20110624
923	5295	PIK3R1	phosphoinositide-3-kinase, regulatory subunit 1 (alpha)	5295	human	5295	sanger	20110624
924	5292	PIM1	pim-1 oncogene	5292	human	5292	sanger	20110624
925	5324	PLAG1	pleiomorphic adenoma gene 1	5324	human	5324	sanger	20110624
926	5371	PML	promyelocytic leukemia	5371	human	5371	sanger	20110624
927	5378	PMS1	PMS1 postmeiotic segregation increased 1 (S. cerevisiae)	5378	human	5378	sanger	20110624
928	5395	PMS2	PMS2 postmeiotic segregation increased 2 (S. cerevisiae)	5395	human	5395	sanger	20110624
929	5396	PMX1	paired related homeobox 1	5396	human	5396	sanger	20110624
930	5413	PNUTL1	septin 5	5413	human	5413	sanger	20110624
931	5450	POU2AF1	POU class 2 associating factor 1	5450	human	5450	sanger	20110624
932	5460	POU5F1	POU class 5 homeobox 1	5460	human	5460	sanger	20110624
933	5468	PPARG	peroxisome proliferator-activated receptor gamma	5468	human	5468	sanger	20110624
934	5518	PPP2R1A	protein phosphatase 2, regulatory subunit A, alpha	5518	human	5518	sanger	20110624
935	5546	PRCC	papillary renal cell carcinoma (translocation-associated)	5546	human	5546	sanger	20110624
936	639	PRDM1	PR domain containing 1, with ZNF domain	639	human	639	sanger	20110624
937	63976	PRDM16	PR domain containing 16	63976	human	63976	sanger	20110624
938	5551	PRF1	perforin 1 (pore forming protein)	5551	human	5551	sanger	20110624
939	5573	PRKAR1A	protein kinase, cAMP-dependent, regulatory, type I, alpha (tissue specific extinguisher 1)	5573	human	5573	sanger	20110624
940	29005	PRO1073	PRO1073 protein (ALPHA)	29005	human	29005	sanger	20110624
941	11168	PSIP2	PC4 and SFRS1 interacting protein 1	11168	human	11168	sanger	20110624
942	5727	PTCH	patched 1	5727	human	5727	sanger	20110624
943	5728	PTEN	phosphatase and tensin homolog	5728	human	5728	sanger	20110624
944	5781	PTPN11	protein tyrosine phosphatase, non-receptor type 11	5781	human	5781	sanger	20110624
945	9135	RAB5EP	rabaptin, RAB GTPase binding effector protein 1	9135	human	9135	sanger	20110624
946	5890	RAD51L1	RAD51-like 1 (S. cerevisiae)	5890	human	5890	sanger	20110624
947	5894	RAF1	v-raf-1 murine leukemia viral oncogene homolog 1	5894	human	5894	sanger	20110624
948	5900	RALGDS	ral guanine nucleotide dissociation stimulator	5900	human	5900	sanger	20110624
949	64901	RANBP17	RAN binding protein 17	64901	human	64901	sanger	20110624
950	5910	RAP1GDS1	RAP1, GTP-GDP dissociation stimulator 1	5910	human	5910	sanger	20110624
951	5914	RARA	retinoic acid receptor, alpha	5914	human	5914	sanger	20110624
952	5925	RB1	retinoblastoma 1	5925	human	5925	sanger	20110624
953	64783	RBM15	RNA binding motif protein 15	64783	human	64783	sanger	20110624
954	9401	RECQL4	RecQ protein-like 4	9401	human	9401	sanger	20110624
955	5966	REL	v-rel reticuloendotheliosis viral oncogene homolog (avian)	5966	human	5966	sanger	20110624
956	5979	RET	ret proto-oncogene	5979	human	5979	sanger	20110624
957	6098	ROS1	c-ros oncogene 1 , receptor tyrosine kinase	6098	human	6098	sanger	20110624
958	6146	RPL22	ribosomal protein L22	6146	human	6146	sanger	20110624
959	6184	RPN1	ribophorin I	6184	human	6184	sanger	20110624
960	84127	RUNDC2A	RUN domain containing 2A	84127	human	84127	sanger	20110624
961	861	RUNX1	runt-related transcription factor 1	861	human	861	sanger	20110624
962	7994	RUNXBP2	MYST histone acetyltransferase (monocytic leukemia) 3	7994	human	7994	sanger	20110624
963	51119	SBDS	Shwachman-Bodian-Diamond syndrome	51119	human	51119	sanger	20110624
964	54949	SDH5	succinate dehydrogenase complex assembly factor 2	54949	human	54949	sanger	20110624
965	6390	SDHB	succinate dehydrogenase complex, subunit B, iron sulfur (Ip)	6390	human	6390	sanger	20110624
966	6391	SDHC	succinate dehydrogenase complex, subunit C, integral membrane protein, 15kDa	6391	human	6391	sanger	20110624
967	6392	SDHD	succinate dehydrogenase complex, subunit D, integral membrane protein	6392	human	6392	sanger	20110624
968	23157	SEPT6	septin 6	23157	human	23157	sanger	20110624
969	6418	SET	SET nuclear oncogene	6418	human	6418	sanger	20110624
970	29072	SETD2	SET domain containing 2	29072	human	29072	sanger	20110624
971	6421	SFPQ	splicing factor proline/glutamine-rich	6421	human	6421	sanger	20110624
972	6428	SFRS3	serine/arginine-rich splicing factor 3	6428	human	6428	sanger	20110624
973	6455	SH3GL1	SH3-domain GRB2-like 1	6455	human	6455	sanger	20110624
974	6491	SIL	SCL/TAL1 interrupting locus	6491	human	6491	sanger	20110624
975	85414	SLC45A3	solute carrier family 45, member 3	85414	human	85414	sanger	20110624
976	6597	SMARCA4	SWI/SNF related, matrix associated, actin dependent regulator of chromatin, subfamily a, member 4	6597	human	6597	sanger	20110624
977	6598	SMARCB1	SWI/SNF related, matrix associated, actin dependent regulator of chromatin, subfamily b, member 1	6598	human	6598	sanger	20110624
978	6608	SMO	smoothened, frizzled family receptor	6608	human	6608	sanger	20110624
979	8651	SOCS1	suppressor of cytokine signaling 1	8651	human	8651	sanger	20110624
980	6657	SOX2	SRY (sex determining region Y)-box 2	6657	human	6657	sanger	20110624
981	9901	SRGAP3	SLIT-ROBO Rho GTPase activating protein 3	9901	human	9901	sanger	20110624
982	6760	SS18	synovial sarcoma translocation, chromosome 18	6760	human	6760	sanger	20110624
983	26039	SS18L1	synovial sarcoma translocation gene on chromosome 18-like 1	26039	human	26039	sanger	20110624
984	10006	SSH3BP1	abl-interactor 1	10006	human	10006	sanger	20110624
985	6756	SSX1	synovial sarcoma, X breakpoint 1	6756	human	6756	sanger	20110624
986	6757	SSX2	synovial sarcoma, X breakpoint 2	6757	human	6757	sanger	20110624
987	6759	SSX4	synovial sarcoma, X breakpoint 4	6759	human	6759	sanger	20110624
988	6794	STK11	serine/threonine kinase 11	6794	human	6794	sanger	20110624
989	7955	STL	Six-twelve leukemia gene	7955	human	7955	sanger	20110624
990	51684	SUFU	suppressor of fused homolog (Drosophila)	51684	human	51684	sanger	20110624
991	23512	SUZ12	suppressor of zeste 12 homolog (Drosophila)	23512	human	23512	sanger	20110624
992	6850	SYK	spleen tyrosine kinase	6850	human	6850	sanger	20110624
993	8148	TAF15	TAF15 RNA polymerase II, TATA box binding protein (TBP)-associated factor, 68kDa	8148	human	8148	sanger	20110624
994	6886	TAL1	T-cell acute lymphocytic leukemia 1 (SCL)	6886	human	6886	sanger	20110624
995	6887	TAL2	T-cell acute lymphocytic leukemia 2	6887	human	6887	sanger	20110624
996	6917	TCEA1	transcription elongation factor A (SII), 1	6917	human	6917	sanger	20110624
997	6927	TCF1	HNF1 homeobox A	6927	human	6927	sanger	20110624
998	6938	TCF12	transcription factor 12 (HTF4, helix-loop-helix transcription factors 4)	6938	human	6938	sanger	20110624
999	6929	TCF3	transcription factor 3 (E2A immunoglobulin enhancer binding factors E12/E47)	6929	human	6929	sanger	20110624
1000	8115	TCL1A	T-cell leukemia/lymphoma 1A	8115	human	8115	sanger	20110624
1001	27004	TCL6	T-cell leukemia/lymphoma 6	27004	human	27004	sanger	20110624
1002	54790	TET2	tet oncogene family member 2	54790	human	54790	sanger	20110624
1003	7030	TFE3	transcription factor binding to IGHM enhancer 3	7030	human	7030	sanger	20110624
1004	7942	TFEB	transcription factor EB	7942	human	7942	sanger	20110624
1005	10342	TFG	TRK-fused gene	10342	human	10342	sanger	20110624
1006	29844	TFPT	TCF3 (E2A) fusion partner (in childhood Leukemia)	29844	human	29844	sanger	20110624
1007	7037	TFRC	transferrin receptor (p90, CD71)	7037	human	7037	sanger	20110624
1008	9967	THRAP3	thyroid hormone receptor associated protein 3 (TRAP150)	9967	human	9967	sanger	20110624
1009	8805	TIF1	transcriptional intermediary factor 1 (PTC6,TIF1A)	8805	human	8805	sanger	20110624
1010	3195	TLX1	T-cell leukemia, homeobox 1 (HOX11)	3195	human	3195	sanger	20110624
1011	30012	TLX3	T-cell leukemia, homeobox 3 (HOX11L2)	30012	human	30012	sanger	20110624
1012	7113	TMPRSS2	transmembrane protease, serine 2	7113	human	7113	sanger	20110624
1013	7128	TNFAIP3	tumor necrosis factor, alpha-induced protein 3	7128	human	7128	sanger	20110624
1014	8764	TNFRSF14	tumor necrosis factor receptor superfamily, member 14 (herpesvirus entry mediator)	8764	human	8764	sanger	20110624
1015	608	TNFRSF17	tumor necrosis factor receptor superfamily, member 17	608	human	608	sanger	20110624
1016	355	TNFRSF6	Fas (TNF receptor superfamily, member 6)	355	human	355	sanger	20110624
1017	7150	TOP1	topoisomerase (DNA) I	7150	human	7150	sanger	20110624
1018	7157	TP53	tumor protein p53	7157	human	7157	sanger	20110624
1019	7170	TPM3	tropomyosin 3	7170	human	7170	sanger	20110624
1020	7171	TPM4	tropomyosin 4	7171	human	7171	sanger	20110624
1021	7175	TPR	translocated promoter region	7175	human	7175	sanger	20110624
1022	6955	TRA@	T cell receptor alpha locus	6955	human	6955	sanger	20110624
1023	6957	TRB@	T cell receptor beta locus	6957	human	6957	sanger	20110624
1024	6964	TRD@	T cell receptor delta locus	6964	human	6964	sanger	20110624
1025	5987	TRIM27	tripartite motif-containing 27	5987	human	5987	sanger	20110624
1026	51592	TRIM33	tripartite motif-containing 33 (PTC7,TIF1G)	51592	human	51592	sanger	20110624
1027	9321	TRIP11	thyroid hormone receptor interactor 11	9321	human	9321	sanger	20110624
1028	7248	TSC1	tuberous sclerosis 1 gene	7248	human	7248	sanger	20110624
1029	7249	TSC2	tuberous sclerosis 2 gene	7249	human	7249	sanger	20110624
1030	7253	TSHR	thyroid stimulating hormone receptor	7253	human	7253	sanger	20110624
1031	150465	TTL	tubulin tyrosine ligase	150465	human	150465	sanger	20110624
1032	9098	USP6	ubiquitin specific peptidase 6 (Tre-2 oncogene)	9098	human	9098	sanger	20110624
1033	7428	VHL	von Hippel-Lindau syndrome gene	7428	human	7428	sanger	20110624
1034	7454	WAS	Wiskott-Aldrich syndrome	7454	human	7454	sanger	20110624
1035	7468	WHSC1	Wolf-Hirschhorn syndrome candidate 1(MMSET)	7468	human	7468	sanger	20110624
1036	54904	WHSC1L1	Wolf-Hirschhorn syndrome candidate 1-like 1 (NSD3)	54904	human	54904	sanger	20110624
1037	11197	WIF1	WNT inhibitory factor 1	11197	human	11197	sanger	20110624
1038	7486	WRN	Werner syndrome (RECQL2)	7486	human	7486	sanger	20110624
1039	7490	WT1	Wilms tumour 1 gene	7490	human	7490	sanger	20110624
1040	139285	WTX	family with sequence similarity 123B	139285	human	139285	sanger	20110624
1041	7507	XPA	xeroderma pigmentosum, complementation group A	7507	human	7507	sanger	20110624
1042	7508	XPC	xeroderma pigmentosum, complementation group C	7508	human	7508	sanger	20110624
1043	7704	ZNF145	zinc finger protein 145 (PLZF)	7704	human	7704	sanger	20110624
1044	7750	ZNF198	zinc finger protein 198	7750	human	7750	sanger	20110624
1045	23598	ZNF278	POZ (BTB) and AT hook containing zinc finger 1	23598	human	23598	sanger	20110624
1046	55422	ZNF331	zinc finger protein 331	55422	human	55422	sanger	20110624
1047	171017	ZNF384	zinc finger protein 384 (CIZ/NMP4)	171017	human	171017	sanger	20110624
1048	25925	ZNF521	zinc finger protein 521	25925	human	25925	sanger	20110624
1049	7555	ZNF9	CCHC-type zinc finger, nucleic acid binding protein	7555	human	7555	sanger	20110624
10512	80736	SLC44A4	solute carrier family 44, member 4	C6orf29	human	80736	cangenes	20110624
10513	116986	AGAP2	ArfGAP with GTPase domain, ankyrin repeat and PH domain 2	CENTG1	human	116986	cangenes	20110624
10514	8563	THOC5	THO complex 5	C22orf19	human	8563	cangenes	20110624
10515	165904	XIRP1	xin actin-binding repeat containing 1	CMYA1	human	165904	cangenes	20110624
10516	22982	DIP2C	DIP2 disco-interacting protein 2 homolog C (Drosophila)	KIAA0934	human	22982	cangenes	20110624
10518	9744	ACAP1	ArfGAP with coiled-coil, ankyrin repeat and PH domains 1	CENTB1	human	9744	cangenes	20110624
10519	6927	HNF1A	HNF1 homeobox A	TCF1	human	6927	cangenes	20110624
10520	51167	CYB5R4	cytochrome b5 reductase 4	NCB5OR	human	51167	cangenes	20110624
10521	5199	CFP	complement factor properdin	PFC	human	5199	cangenes	20110624
10522	51614	ERGIC3	ERGIC and golgi 3	SDBCAG84	human	51614	cangenes	20110624
10523	126205	NLRP8	NLR family, pyrin domain containing 8	NALP8	human	126205	cangenes	20110624
10524	4179	CD46	CD46 molecule, complement regulatory protein	MCP	human	4179	cangenes	20110624
10525	9136	RRP9	ribosomal RNA processing 9, small subunit (SSU) processome component, homolog (yeast)	RNU3IP2	human	9136	cangenes	20110624
10526	120526	DNAJC24	DnaJ (Hsp40) homolog, subfamily C, member 24	ZCSL3	human	120526	cangenes	20110624
10527	60412	EXOC4	exocyst complex component 4	SEC8L1	human	60412	cangenes	20110624
10528	5909	RAP1GAP	RAP1 GTPase activating protein	RAP1GA1	human	5909	cangenes	20110624
10529	6431	SRSF6	serine/arginine-rich splicing factor 6	SFRS6	human	6431	cangenes	20110624
10530	84075	FSCB	fibrous sheath CABYR binding protein	C14orf155	human	84075	cangenes	20110624
10531	57724	EPG5	ectopic P-granules autophagy protein 5 homolog (C. elegans)	KIAA1632	human	57724	cangenes	20110624
10532	9811	CTIF	CBP80/20-dependent translation initiation factor	KIAA0427	human	9811	cangenes	20110624
10533	157697	ERICH1	glutamate-rich 1	LOC157697	human	157697	cangenes	20110624
10534	653319	KIAA0895L	KIAA0895-like	LOC283849	human	653319	cangenes	20110624
10536	319101	KRT73	keratin 73	K6IRS3	human	319101	cangenes	20110624
10539	284382	ACTL9	actin-like 9	MGC33407	human	284382	cangenes	20110624
10543	79759	ZNF668	zinc finger protein 668	FLJ13479	human	79759	cangenes	20110624
10545	158056	MAMDC4	MAM domain containing 4	AEGP	human	158056	cangenes	20110624
10548	54475	NLE1	notchless homolog 1 (Drosophila)	FLJ10458	human	54475	cangenes	20110624
10549	23387	SIK3	SIK family kinase 3	KIAA0999	human	23387	cangenes	20110624
10550	83416	FCRL5	Fc receptor-like 5	IRTA2	human	83416	cangenes	20110624
10552	348654	GEN1	Gen homolog 1, endonuclease (Drosophila)	FLJ40869	human	348654	cangenes	20110624
10553	84680	ACCS	1-aminocyclopropane-1-carboxylate synthase homolog (Arabidopsis)(non-functional)	PHACS	human	84680	cangenes	20110624
10554	149563	C1orf64	chromosome 1 open reading frame 64	MGC24047	human	149563	cangenes	20110624
10555	10076	PTPRU	protein tyrosine phosphatase, receptor type, U	PTPRU	human	10076	cangenes	20110624
10556	11086	ADAM29	ADAM metallopeptidase domain 29	ADAM29	human	11086	cangenes	20110624
10557	34	ACADM	acyl-CoA dehydrogenase, C-4 to C-12 straight chain	ACADM	human	34	cangenes	20110624
10558	1770	DNAH9	dynein, axonemal, heavy chain 9	DNAH9	human	1770	cangenes	20110624
10559	862	RUNX1T1	runt-related transcription factor 1; translocated to, 1 (cyclin D-related)	RUNX1T1	human	862	cangenes	20110624
10560	10297	APC2	adenomatosis polyposis coli 2	APC2	human	10297	cangenes	20110624
10561	115426	UHRF2	ubiquitin-like with PHD and ring finger domains 2	UHRF2	human	115426	cangenes	20110624
10562	57578	KIAA1409	KIAA1409	KIAA1409	human	57578	cangenes	20110624
10563	3069	HDLBP	high density lipoprotein binding protein	HDLBP	human	3069	cangenes	20110624
10564	170692	ADAMTS18	ADAM metallopeptidase with thrombospondin type 1 motif, 18	ADAMTS18	human	170692	cangenes	20110624
10565	24149	ZNF318	zinc finger protein 318	ZNF318	human	24149	cangenes	20110624
10566	55023	PHIP	pleckstrin homology domain interacting protein	PHIP	human	55023	cangenes	20110624
10567	83729	INHBE	inhibin, beta E	INHBE	human	83729	cangenes	20110624
10568	79813	EHMT1	euchromatic histone-lysine N-methyltransferase 1	EHMT1	human	79813	cangenes	20110624
10569	3009	HIST1H1B	histone cluster 1, H1b	HIST1H1B	human	3009	cangenes	20110624
10570	57188	ADAMTSL3	ADAMTS-like 3	ADAMTSL3	human	57188	cangenes	20110624
10571	170689	ADAMTS15	ADAM metallopeptidase with thrombospondin type 1 motif, 15	ADAMTS15	human	170689	cangenes	20110624
10572	164656	TMPRSS6	transmembrane protease, serine 6	TMPRSS6	human	164656	cangenes	20110624
10573	25975	EGFL6	EGF-like-domain, multiple 6	EGFL6	human	25975	cangenes	20110624
10574	27255	CNTN6	contactin 6	CNTN6	human	27255	cangenes	20110624
10575	23499	MACF1	microtubule-actin crosslinking factor 1	MACF1	human	23499	cangenes	20110624
10576	1294	COL7A1	collagen, type VII, alpha 1	COL7A1	human	1294	cangenes	20110624
10577	7087	ICAM5	intercellular adhesion molecule 5, telencephalin	ICAM5	human	7087	cangenes	20110624
10578	8038	ADAM12	ADAM metallopeptidase domain 12	ADAM12	human	8038	cangenes	20110624
10579	2042	EPHA3	EPH receptor A3	EPHA3	human	2042	cangenes	20110624
10580	633	BGN	biglycan	BGN	human	633	cangenes	20110624
10581	9064	MAP3K6	mitogen-activated protein kinase kinase kinase 6	MAP3K6	human	9064	cangenes	20110624
10582	7007	TECTA	tectorin alpha	TECTA	human	7007	cangenes	20110624
10583	6709	SPTAN1	spectrin, alpha, non-erythrocytic 1 (alpha-fodrin)	SPTAN1	human	6709	cangenes	20110624
10584	23742	C15orf2	chromosome 15 open reading frame 2	C15orf2	human	23742	cangenes	20110624
10585	4087	SMAD2	SMAD family member 2	SMAD2	human	4087	cangenes	20110624
10586	7059	THBS3	thrombospondin 3	THBS3	human	7059	cangenes	20110624
10587	9462	RASAL2	RAS protein activator like 2	RASAL2	human	9462	cangenes	20110624
10588	5784	PTPN14	protein tyrosine phosphatase, non-receptor type 14	PTPN14	human	5784	cangenes	20110624
10589	5789	PTPRD	protein tyrosine phosphatase, receptor type, D	PTPRD	human	5789	cangenes	20110624
10590	79674	VEPH1	ventricular zone expressed PH domain homolog 1 (zebrafish)	VEPH1	human	79674	cangenes	20110624
10591	7498	XDH	xanthine dehydrogenase	XDH	human	7498	cangenes	20110624
10592	2317	FLNB	filamin B, beta	FLNB	human	2317	cangenes	20110624
10593	4088	SMAD3	SMAD family member 3	SMAD3	human	4088	cangenes	20110624
10594	435	ASL	argininosuccinate lyase	ASL	human	435	cangenes	20110624
10595	2778	GNAS	GNAS complex locus	GNAS	human	2778	cangenes	20110624
10596	65059	RAPH1	Ras association (RalGDS/AF-6) and pleckstrin homology domains 1	RAPH1	human	65059	cangenes	20110624
10597	8897	MTMR3	myotubularin related protein 3	MTMR3	human	8897	cangenes	20110624
10598	3841	KPNA5	karyopherin alpha 5 (importin alpha 6)	KPNA5	human	3841	cangenes	20110624
10599	2934	GSN	gelsolin	GSN	human	2934	cangenes	20110624
10600	5631	PRPS1	phosphoribosyl pyrophosphate synthetase 1	PRPS1	human	5631	cangenes	20110624
10601	9381	OTOF	otoferlin	OTOF	human	9381	cangenes	20110624
10602	3845	KRAS	v-Ki-ras2 Kirsten rat sarcoma viral oncogene homolog	KRAS	human	3845	cangenes	20110624
10603	56479	KCNQ5	potassium voltage-gated channel, KQT-like subfamily, member 5	KCNQ5	human	56479	cangenes	20110624
10604	9754	STARD8	StAR-related lipid transfer (START) domain containing 8	STARD8	human	9754	cangenes	20110624
10605	2030	SLC29A1	solute carrier family 29 (nucleoside transporters), member 1	SLC29A1	human	2030	cangenes	20110624
10606	2735	GLI1	GLI family zinc finger 1	GLI1	human	2735	cangenes	20110624
10607	9759	HDAC4	histone deacetylase 4	HDAC4	human	9759	cangenes	20110624
10608	23179	RGL1	ral guanine nucleotide dissociation stimulator-like 1	RGL1	human	23179	cangenes	20110624
10609	26140	TTLL3	tubulin tyrosine ligase-like family, member 3	TTLL3	human	26140	cangenes	20110624
10610	28316	CDH20	cadherin 20, type 2	CDH20	human	28316	cangenes	20110624
10611	1992	SERPINB1	serpin peptidase inhibitor, clade B (ovalbumin), member 1	SERPINB1	human	1992	cangenes	20110624
10612	4133	MAP2	microtubule-associated protein 2	MAP2	human	4133	cangenes	20110624
10613	2588	GALNS	galactosamine (N-acetyl)-6-sulfate sulfatase	GALNS	human	2588	cangenes	20110624
10614	7681	MKRN3	makorin ring finger protein 3	MKRN3	human	7681	cangenes	20110624
10615	1543	CYP1A1	cytochrome P450, family 1, subfamily A, polypeptide 1	CYP1A1	human	1543	cangenes	20110624
10616	1776	DNASE1L3	deoxyribonuclease I-like 3	DNASE1L3	human	1776	cangenes	20110624
10617	59352	LGR6	leucine-rich repeat containing G protein-coupled receptor 6	LGR6	human	59352	cangenes	20110624
10618	84725	PLEKHA8	pleckstrin homology domain containing, family A (phosphoinositide binding specific) member 8	PLEKHA8	human	84725	cangenes	20110624
10619	51466	EVL	Enah/Vasp-like	EVL	human	51466	cangenes	20110624
10620	10752	CHL1	cell adhesion molecule with homology to L1CAM (close homolog of L1)	CHL1	human	10752	cangenes	20110624
10621	7157	TP53	tumor protein p53	TP53	human	7157	cangenes	20110624
10622	6934	TCF7L2	transcription factor 7-like 2 (T-cell specific, HMG-box)	TCF7L2	human	6934	cangenes	20110624
10623	57692	MAGEE1	melanoma antigen family E, 1	MAGEE1	human	57692	cangenes	20110624
10624	11227	GALNT5	UDP-N-acetyl-alpha-D-galactosamine:polypeptide N-acetylgalactosaminyltransferase 5 (GalNAc-T5)	GALNT5	human	11227	cangenes	20110624
10625	5990	RFX2	regulatory factor X, 2 (influences HLA class II expression)	RFX2	human	5990	cangenes	20110624
10626	26088	GGA1	golgi-associated, gamma adaptin ear containing, ARF binding protein 1	GGA1	human	26088	cangenes	20110624
10627	10457	GPNMB	glycoprotein (transmembrane) nmb	GPNMB	human	10457	cangenes	20110624
10628	4897	NRCAM	neuronal cell adhesion molecule	NRCAM	human	4897	cangenes	20110624
10629	7048	TGFBR2	transforming growth factor, beta receptor II (70/80kDa)	TGFBR2	human	7048	cangenes	20110624
10630	5924	RASGRF2	Ras protein-specific guanine nucleotide-releasing factor 2	RASGRF2	human	5924	cangenes	20110624
10631	22843	PPM1E	protein phosphatase, Mg2+/Mn2+ dependent, 1E	PPM1E	human	22843	cangenes	20110624
10632	6549	SLC9A2	solute carrier family 9 (sodium/hydrogen exchanger), member 2	SLC9A2	human	6549	cangenes	20110624
10633	2070	EYA4	eyes absent homolog 4 (Drosophila)	EYA4	human	2070	cangenes	20110624
10634	2074	ERCC6	excision repair cross-complementing rodent repair deficiency, complementation group 6	ERCC6	human	2074	cangenes	20110624
10635	55734	ZFP64	zinc finger protein 64 homolog (mouse)	ZFP64	human	55734	cangenes	20110624
10636	3431	SP110	SP110 nuclear body protein	SP110	human	3431	cangenes	20110624
10637	5027	P2RX7	purinergic receptor P2X, ligand-gated ion channel, 7	P2RX7	human	5027	cangenes	20110624
10638	1404	HAPLN1	hyaluronan and proteoglycan link protein 1	HAPLN1	human	1404	cangenes	20110624
10639	4036	LRP2	low density lipoprotein receptor-related protein 2	LRP2	human	4036	cangenes	20110624
10640	1301	COL11A1	collagen, type XI, alpha 1	COL11A1	human	1301	cangenes	20110624
10641	23456	ABCB10	ATP-binding cassette, sub-family B (MDR/TAP), member 10	ABCB10	human	23456	cangenes	20110624
10642	5316	PKNOX1	PBX/knotted 1 homeobox 1	PKNOX1	human	5316	cangenes	20110624
10643	23054	NCOA6	nuclear receptor coactivator 6	NCOA6	human	23054	cangenes	20110624
10644	152330	CNTN4	contactin 4	CNTN4	human	152330	cangenes	20110624
10645	4361	MRE11A	MRE11 meiotic recombination 11 homolog A (S. cerevisiae)	MRE11A	human	4361	cangenes	20110624
10646	324	APC	adenomatous polyposis coli	APC	human	324	cangenes	20110624
10647	3895	KTN1	kinectin 1 (kinesin receptor)	KTN1	human	3895	cangenes	20110624
10648	8029	CUBN	cubilin (intrinsic factor-cobalamin receptor)	CUBN	human	8029	cangenes	20110624
10649	267	AMFR	autocrine motility factor receptor	AMFR	human	267	cangenes	20110624
10650	5587	PRKD1	protein kinase D1	PRKD1	human	5587	cangenes	20110624
10651	4008	LMO7	LIM domain 7	LMO7	human	4008	cangenes	20110624
10652	135228	CD109	CD109 molecule	CD109	human	135228	cangenes	20110624
10653	148266	ZNF569	zinc finger protein 569	ZNF569	human	148266	cangenes	20110624
10654	56121	PCDHB15	protocadherin beta 15	PCDHB15	human	56121	cangenes	20110624
10655	79973	ZNF442	zinc finger protein 442	ZNF442	human	79973	cangenes	20110624
10656	55959	SULF2	sulfatase 2	SULF2	human	55959	cangenes	20110624
10657	3680	ITGA9	integrin, alpha 9	ITGA9	human	3680	cangenes	20110624
10658	5314	PKHD1	polycystic kidney and hepatic disease 1 (autosomal recessive)	PKHD1	human	5314	cangenes	20110624
10659	4763	NF1	neurofibromin 1	NF1	human	4763	cangenes	20110624
10660	55746	NUP133	nucleoporin 133kDa	NUP133	human	55746	cangenes	20110624
10661	2906	GRIN2D	glutamate receptor, ionotropic, N-methyl D-aspartate 2D	GRIN2D	human	2906	cangenes	20110624
10662	2977	GUCY1A2	guanylate cyclase 1, soluble, alpha 2	GUCY1A2	human	2977	cangenes	20110624
10663	11194	ABCB8	ATP-binding cassette, sub-family B (MDR/TAP), member 8	ABCB8	human	11194	cangenes	20110624
10664	55294	FBXW7	F-box and WD repeat domain containing 7	FBXW7	human	55294	cangenes	20110624
10665	9817	KEAP1	kelch-like ECH-associated protein 1	KEAP1	human	9817	cangenes	20110624
10666	6653	SORL1	sortilin-related receptor, L(DLR class) A repeats containing	SORL1	human	6653	cangenes	20110624
10667	1310	COL19A1	collagen, type XIX, alpha 1	COL19A1	human	1310	cangenes	20110624
10668	55800	SCN3B	sodium channel, voltage-gated, type III, beta	SCN3B	human	55800	cangenes	20110624
10669	4313	MMP2	matrix metallopeptidase 2 (gelatinase A, 72kDa gelatinase, 72kDa type IV collagenase)	MMP2	human	4313	cangenes	20110624
10670	1662	DDX10	DEAD (Asp-Glu-Ala-Asp) box polypeptide 10	DDX10	human	1662	cangenes	20110624
10671	50945	TBX22	T-box 22	TBX22	human	50945	cangenes	20110624
10672	50649	ARHGEF4	Rho guanine nucleotide exchange factor (GEF) 4	ARHGEF4	human	50649	cangenes	20110624
10673	4654	MYOD1	myogenic differentiation 1	MYOD1	human	4654	cangenes	20110624
10674	58508	MLL3	myeloid/lymphoid or mixed-lineage leukemia 3	MLL3	human	58508	cangenes	20110624
10675	7385	UQCRC2	ubiquinol-cytochrome c reductase core protein II	UQCRC2	human	7385	cangenes	20110624
10676	23224	SYNE2	spectrin repeat containing, nuclear envelope 2	SYNE2	human	23224	cangenes	20110624
10677	987	LRBA	LPS-responsive vesicle trafficking, beach and anchor containing	LRBA	human	987	cangenes	20110624
10678	19	ABCA1	ATP-binding cassette, sub-family A (ABC1), member 1	ABCA1	human	19	cangenes	20110624
10679	2549	GAB1	GRB2-associated binding protein 1	GAB1	human	2549	cangenes	20110624
10680	8899	PRPF4B	PRP4 pre-mRNA processing factor 4 homolog B (yeast)	PRPF4B	human	8899	cangenes	20110624
10681	23345	SYNE1	spectrin repeat containing, nuclear envelope 1	SYNE1	human	23345	cangenes	20110624
10682	26504	CNNM4	cyclin M4	CNNM4	human	26504	cangenes	20110624
10683	10343	PKDREJ	polycystic kidney disease (polycystin) and REJ homolog (sperm receptor for egg jelly homolog, sea urchin)	PKDREJ	human	10343	cangenes	20110624
10684	21	ABCA3	ATP-binding cassette, sub-family A (ABC1), member 3	ABCA3	human	21	cangenes	20110624
10685	259173	ALS2CL	ALS2 C-terminal like	ALS2CL	human	259173	cangenes	20110624
10686	23152	CIC	capicua homolog (Drosophila)	CIC	human	23152	cangenes	20110624
10687	1008	CDH10	cadherin 10, type 2 (T2-cadherin)	CDH10	human	1008	cangenes	20110624
10688	4619	MYH1	myosin, heavy chain 1, skeletal muscle, adult	MYH1	human	4619	cangenes	20110624
10689	672	BRCA1	breast cancer 1, early onset	BRCA1	human	672	cangenes	20110624
10690	9208	LRRFIP1	leucine rich repeat (in FLII) interacting protein 1	LRRFIP1	human	9208	cangenes	20110624
10691	4089	SMAD4	SMAD family member 4	SMAD4	human	4089	cangenes	20110624
10692	6531	SLC6A3	solute carrier family 6 (neurotransmitter transporter, dopamine), member 3	SLC6A3	human	6531	cangenes	20110624
10693	2051	EPHB6	EPH receptor B6	EPHB6	human	2051	cangenes	20110624
10694	57124	CD248	CD248 molecule, endosialin	CD248	human	57124	cangenes	20110624
10695	53335	BCL11A	B-cell CLL/lymphoma 11A (zinc finger protein)	BCL11A	human	53335	cangenes	20110624
10696	54437	SEMA5B	sema domain, seven thrombospondin repeats (type 1 and type 1-like), transmembrane domain (TM) and short cytoplasmic domain, (semaphorin) 5B	SEMA5B	human	54437	cangenes	20110624
10697	1627	DBN1	drebrin 1	DBN1	human	1627	cangenes	20110624
10698	5979	RET	ret proto-oncogene	RET	human	5979	cangenes	20110624
10699	26098	C10orf137	chromosome 10 open reading frame 137	C10orf137	human	26098	cangenes	20110624
10700	26038	CHD5	chromodomain helicase DNA binding protein 5	CHD5	human	26038	cangenes	20110624
10701	84033	OBSCN	obscurin, cytoskeletal calmodulin and titin-interacting RhoGEF	OBSCN	human	84033	cangenes	20110624
10702	3200	HOXA3	homeobox A3	HOXA3	human	3200	cangenes	20110624
10703	8021	NUP214	nucleoporin 214kDa	NUP214	human	8021	cangenes	20110624
10704	51804	SIX4	SIX homeobox 4	SIX4	human	51804	cangenes	20110624
10705	5205	ATP8B1	ATPase, aminophospholipid transporter, class I, type 8B, member 1	ATP8B1	human	5205	cangenes	20110624
10706	23503	ZFYVE26	zinc finger, FYVE domain containing 26	ZFYVE26	human	23503	cangenes	20110624
10707	55206	SBNO1	strawberry notch homolog 1 (Drosophila)	SBNO1	human	55206	cangenes	20110624
10708	51703	ACSL5	acyl-CoA synthetase long-chain family member 5	ACSL5	human	51703	cangenes	20110624
10709	9934	P2RY14	purinergic receptor P2Y, G-protein coupled, 14	P2RY14	human	9934	cangenes	20110624
10710	114788	CSMD3	CUB and Sushi multiple domains 3	CSMD3	human	114788	cangenes	20110624
10711	6338	SCNN1B	sodium channel, nonvoltage-gated 1, beta	SCNN1B	human	6338	cangenes	20110624
13335	11186	RASSF1	Ras association (RalGDS/AF-6) domain family member 1	RASSF1	human	11186	atlas	20110725
13336	27086	FOXP1	forkhead box P1	FOXP1	human	27086	atlas	20110725
13337	239	ALOX12	arachidonate 12-lipoxygenase	ALOX12	human	239	atlas	20110725
13338	7764	ZNF217	zinc finger protein 217	ZNF217	human	7764	atlas	20110725
13339	5934	RBL2	retinoblastoma-like 2 (p130)	RBL2	human	5934	atlas	20110725
13340	246	ALOX15	arachidonate 15-lipoxygenase	ALOX15	human	246	atlas	20110725
13341	57124	CD248	CD248 molecule, endosialin	CD248	human	57124	atlas	20110725
13342	79663	HSPBAP1	HSPB (heat shock 27kDa) associated protein 1	HSPBAP1	human	79663	atlas	20110725
13343	23136	EPB41L3	erythrocyte membrane protein band 4.1-like 3	EPB41L3	human	23136	atlas	20110725
13344	6281	S100A10	S100 calcium binding protein A10	S100A10	human	6281	atlas	20110725
13345	1307	COL16A1	collagen, type XVI, alpha 1	COL16A1	human	1307	atlas	20110725
13346	1978	EIF4EBP1	eukaryotic translation initiation factor 4E binding protein 1	EIF4EBP1	human	1978	atlas	20110725
13347	3732	CD82	CD82 molecule	CD82	human	3732	atlas	20110725
13348	3636	INPPL1	inositol polyphosphate phosphatase-like 1	INPPL1	human	3636	atlas	20110725
13349	7159	TP53BP2	tumor protein p53 binding protein, 2	TP53BP2	human	7159	atlas	20110725
13350	1734	DIO2	deiodinase, iodothyronine, type II	DIO2	human	1734	atlas	20110725
13351	928	CD9	CD9 molecule	CD9	human	928	atlas	20110725
13352	240	ALOX5	arachidonate 5-lipoxygenase	ALOX5	human	240	atlas	20110725
13353	6279	S100A8	S100 calcium binding protein A8	S100A8	human	6279	atlas	20110725
13354	6280	S100A9	S100 calcium binding protein A9	S100A9	human	6280	atlas	20110725
13355	10524	KAT5	K(lysine) acetyltransferase 5	KAT5	human	10524	atlas	20110725
13356	11236	RNF139	ring finger protein 139	RNF139	human	11236	atlas	20110725
13357	10103	TSPAN1	tetraspanin 1	TSPAN1	human	10103	atlas	20110725
13358	7128	TNFAIP3	tumor necrosis factor, alpha-induced protein 3	TNFAIP3	human	7128	atlas	20110725
13359	10223	GPA33	glycoprotein A33 (transmembrane)	GPA33	human	10223	atlas	20110725
13360	10507	SEMA4D	sema domain, immunoglobulin domain (Ig), transmembrane domain (TM) and short cytoplasmic domain, (semaphorin) 4D	SEMA4D	human	10507	atlas	20110725
13361	9	NAT1	N-acetyltransferase 1 (arylamine N-acetyltransferase)	NAT1	human	9	atlas	20110725
13362	10	NAT2	N-acetyltransferase 2 (arylamine N-acetyltransferase)	NAT2	human	10	atlas	20110725
13363	2274	FHL2	four and a half LIM domains 2	FHL2	human	2274	atlas	20110725
13364	1191	CLU	clusterin	CLU	human	1191	atlas	20110725
13365	26574	AATF	apoptosis antagonizing transcription factor	AATF	human	26574	atlas	20110725
13366	5243	ABCB1	ATP-binding cassette, sub-family B (MDR/TAP), member 1	ABCB1	human	5243	atlas	20110725
13367	340273	ABCB5	ATP-binding cassette, sub-family B (MDR/TAP), member 5	ABCB5	human	340273	atlas	20110725
13368	4363	ABCC1	ATP-binding cassette, sub-family C (CFTR/MRP), member 1	ABCC1	human	4363	atlas	20110725
13369	10006	ABI1	abl-interactor 1	ABI1	human	10006	atlas	20110725
13370	25	ABL1	c-abl oncogene 1, non-receptor tyrosine kinase	ABL1	human	25	atlas	20110725
13371	27	ABL2	v-abl Abelson murine leukemia viral oncogene homolog 2	ABL2	human	27	atlas	20110725
13372	6462	SHBG	sex hormone-binding globulin	SHBG	human	6462	atlas	20110725
13373	55503	TRPV6	transient receptor potential cation channel, subfamily V, member 6	TRPV6	human	55503	atlas	20110725
13374	1512	CTSH	cathepsin H	CTSH	human	1512	atlas	20110725
13375	51094	ADIPOR1	adiponectin receptor 1	ADIPOR1	human	51094	atlas	20110725
13376	7291	TWIST1	twist homolog 1 (Drosophila)	TWIST1	human	7291	atlas	20110725
13377	60	ACTB	actin, beta	ACTB	human	60	atlas	20110725
13378	3725	JUN	jun proto-oncogene	JUN	human	3725	atlas	20110725
13379	92	ACVR2A	activin A receptor, type IIA	ACVR2A	human	92	atlas	20110725
13380	8202	NCOA3	nuclear receptor coactivator 3	NCOA3	human	8202	atlas	20110725
13381	6774	STAT3	signal transducer and activator of transcription 3 (acute-phase response factor)	STAT3	human	6774	atlas	20110725
13382	5664	PSEN2	presenilin 2 (Alzheimer disease 4)	PSEN2	human	5664	atlas	20110725
13383	8038	ADAM12	ADAM metallopeptidase domain 12	ADAM12	human	8038	atlas	20110725
13384	8745	ADAM23	ADAM metallopeptidase domain 23	ADAM23	human	8745	atlas	20110725
13385	8754	ADAM9	ADAM metallopeptidase domain 9	ADAM9	human	8754	atlas	20110725
13386	9510	ADAMTS1	ADAM metallopeptidase with thrombospondin type 1 motif, 1	ADAMTS1	human	9510	atlas	20110725
13387	120	ADD3	adducin 3 (gamma)	ADD3	human	120	atlas	20110725
13388	7295	TXN	thioredoxin	TXN	human	7295	atlas	20110725
13389	9211	LGI1	leucine-rich, glioma inactivated 1	LGI1	human	9211	atlas	20110725
13390	6521	SLC4A1	solute carrier family 4, anion exchanger, member 1 (erythrocyte membrane protein band 3, Diego blood group)	SLC4A1	human	6521	atlas	20110725
13391	8028	MLLT10	myeloid/lymphoid or mixed-lineage leukemia (trithorax homolog, Drosophila); translocated to, 10	MLLT10	human	8028	atlas	20110725
13392	57082	CASC5	cancer susceptibility candidate 5	CASC5	human	57082	atlas	20110725
13393	4302	MLLT6	myeloid/lymphoid or mixed-lineage leukemia (trithorax homolog, Drosophila); translocated to, 6	MLLT6	human	4302	atlas	20110725
13394	10801	SEPT9	septin 9	SEPT9	human	10801	atlas	20110725
13395	2060	EPS15	epidermal growth factor receptor pathway substrate 15	EPS15	human	2060	atlas	20110725
13396	10962	MLLT11	myeloid/lymphoid or mixed-lineage leukemia (trithorax homolog, Drosophila); translocated to, 11	MLLT11	human	10962	atlas	20110725
13397	5413	SEPT5	septin 5	SEPT5	human	5413	atlas	20110725
13398	4299	AFF1	AF4/FMR2 family, member 1	AFF1	human	4299	atlas	20110725
13399	285527	FRYL	FRY-like	FRYL	human	285527	atlas	20110725
13400	27125	AFF4	AF4/FMR2 family, member 4	AFF4	human	27125	atlas	20110725
13401	4301	MLLT4	myeloid/lymphoid or mixed-lineage leukemia (trithorax homolog, Drosophila); translocated to, 4	MLLT4	human	4301	atlas	20110725
13402	2309	FOXO3	forkhead box O3	FOXO3	human	2309	atlas	20110725
13403	4300	MLLT3	myeloid/lymphoid or mixed-lineage leukemia (trithorax homolog, Drosophila); translocated to, 3	MLLT3	human	4300	atlas	20110725
13404	153090	DAB2IP	DAB2 interacting protein	DAB2IP	human	153090	atlas	20110725
13405	822	CAPG	capping protein (actin filament), gelsolin-like	CAPG	human	822	atlas	20110725
13406	3899	AFF3	AF4/FMR2 family, member 3	AFF3	human	3899	atlas	20110725
13407	4303	FOXO4	forkhead box O4	FOXO4	human	4303	atlas	20110725
13408	116986	AGAP2	ArfGAP with GTPase domain, ankyrin repeat and PH domain 2	AGAP2	human	116986	atlas	20110725
13409	177	AGER	advanced glycosylation end product-specific receptor	AGER	human	177	atlas	20110725
13410	695	BTK	Bruton agammaglobulinemia tyrosine kinase	BTK	human	695	atlas	20110725
13411	4853	NOTCH2	notch 2	NOTCH2	human	4853	atlas	20110725
13412	57509	MTUS1	microtubule associated tumor suppressor 1	MTUS1	human	57509	atlas	20110725
13413	187	APLNR	apelin receptor	APLNR	human	187	atlas	20110725
13414	1063	CENPF	centromere protein F, 350/400kDa (mitosin)	CENPF	human	1063	atlas	20110725
13415	5580	PRKCD	protein kinase C, delta	PRKCD	human	5580	atlas	20110725
13416	471	ATIC	5-aminoimidazole-4-carboxamide ribonucleotide formyltransferase/IMP cyclohydrolase	ATIC	human	471	atlas	20110725
13417	9131	AIFM1	apoptosis-inducing factor, mitochondrion-associated, 1	AIFM1	human	9131	atlas	20110725
13418	84883	AIFM2	apoptosis-inducing factor, mitochondrion-associated, 2	AIFM2	human	84883	atlas	20110725
13419	50943	FOXP3	forkhead box P3	FOXP3	human	50943	atlas	20110725
13420	1786	DNMT1	DNA (cytosine-5-)-methyltransferase 1	DNMT1	human	1786	atlas	20110725
13421	11059	WWP1	WW domain containing E3 ubiquitin protein ligase 1	WWP1	human	11059	atlas	20110725
13422	367	AR	androgen receptor	AR	human	367	atlas	20110725
13423	160728	SLC5A8	solute carrier family 5 (iodide transporter), member 8	SLC5A8	human	160728	atlas	20110725
13424	8995	TNFSF18	tumor necrosis factor (ligand) superfamily, member 18	TNFSF18	human	8995	atlas	20110725
13425	9590	AKAP12	A kinase (PRKA) anchor protein 12	AKAP12	human	9590	atlas	20110725
13426	10142	AKAP9	A kinase (PRKA) anchor protein (yotiao) 9	AKAP9	human	10142	atlas	20110725
13427	8644	AKR1C3	aldo-keto reductase family 1, member C3 (3-alpha hydroxysteroid dehydrogenase, type II)	AKR1C3	human	8644	atlas	20110725
13428	207	AKT1	v-akt murine thymoma viral oncogene homolog 1	AKT1	human	207	atlas	20110725
13429	208	AKT2	v-akt murine thymoma viral oncogene homolog 2	AKT2	human	208	atlas	20110725
13430	10000	AKT3	v-akt murine thymoma viral oncogene homolog 3 (protein kinase B, gamma)	AKT3	human	10000	atlas	20110725
13431	229	ALDOB	aldolase B, fructose-bisphosphate	ALDOB	human	229	atlas	20110725
13432	217	ALDH2	aldehyde dehydrogenase 2 family (mitochondrial)	ALDH2	human	217	atlas	20110725
13433	51309	ARMCX1	armadillo repeat containing, X-linked 1	ARMCX1	human	51309	atlas	20110725
13434	9823	ARMCX2	armadillo repeat containing, X-linked 2	ARMCX2	human	9823	atlas	20110725
13435	51566	ARMCX3	armadillo repeat containing, X-linked 3	ARMCX3	human	51566	atlas	20110725
13436	10016	PDCD6	programmed cell death 6	PDCD6	human	10016	atlas	20110725
13437	5881	RAC3	ras-related C3 botulinum toxin substrate 3 (rho family, small GTP binding protein Rac3)	RAC3	human	5881	atlas	20110725
13438	9318	COPS2	COP9 constitutive photomorphogenic homolog subunit 2 (Arabidopsis)	COPS2	human	9318	atlas	20110725
13439	238	ALK	anaplastic lymphoma receptor tyrosine kinase	ALK	human	238	atlas	20110725
13440	339221	ENPP7	ectonucleotide pyrophosphatase/phosphodiesterase 7	ENPP7	human	339221	atlas	20110725
13441	4297	MLL	myeloid/lymphoid or mixed-lineage leukemia (trithorax homolog, Drosophila)	MLL	human	4297	atlas	20110725
13442	57674	RNF213	ring finger protein 213	RNF213	human	57674	atlas	20110725
13443	274	BIN1	bridging integrator 1	BIN1	human	274	atlas	20110725
13444	1410	CRYAB	crystallin, alpha B	CRYAB	human	1410	atlas	20110725
13445	463	ZFHX3	zinc finger homeobox 3	ZFHX3	human	463	atlas	20110725
13446	5058	PAK1	p21 protein (Cdc42/Rac)-activated kinase 1	PAK1	human	5058	atlas	20110725
13447	4899	NRF1	nuclear respiratory factor 1	NRF1	human	4899	atlas	20110725
13448	283	ANG	angiogenin, ribonuclease, RNase A family, 5	ANG	human	283	atlas	20110725
13449	139285	FAM123B	family with sequence similarity 123B	FAM123B	human	139285	atlas	20110725
13450	861	RUNX1	runt-related transcription factor 1	RUNX1	human	861	atlas	20110725
13451	862	RUNX1T1	runt-related transcription factor 1; translocated to, 1 (cyclin D-related)	RUNX1T1	human	862	atlas	20110725
13452	860	RUNX2	runt-related transcription factor 2	RUNX2	human	860	atlas	20110725
13453	154796	AMOT	angiomotin	AMOT	human	154796	atlas	20110725
13454	5564	PRKAB1	protein kinase, AMP-activated, beta 1 non-catalytic subunit	PRKAB1	human	5564	atlas	20110725
13455	4603	MYBL1	v-myb myeloblastosis viral oncogene homolog (avian)-like 1	MYBL1	human	4603	atlas	20110725
13456	5080	PAX6	paired box 6	PAX6	human	5080	atlas	20110725
13457	7337	UBE3A	ubiquitin protein ligase E3A	UBE3A	human	7337	atlas	20110725
13458	54443	ANLN	anillin, actin binding protein	ANLN	human	54443	atlas	20110725
13459	301	ANXA1	annexin A1	ANXA1	human	301	atlas	20110725
13460	7020	TFAP2A	transcription factor AP-2 alpha (activating enhancer binding protein 2 alpha)	TFAP2A	human	7020	atlas	20110725
13461	317	APAF1	apoptotic peptidase activating factor 1	APAF1	human	317	atlas	20110725
13462	842	CASP9	caspase 9, apoptosis-related cysteine peptidase	CASP9	human	842	atlas	20110725
13463	324	APC	adenomatous polyposis coli	APC	human	324	atlas	20110725
13464	329	BIRC2	baculoviral IAP repeat containing 2	BIRC2	human	329	atlas	20110725
13465	330	BIRC3	baculoviral IAP repeat containing 3	BIRC3	human	330	atlas	20110725
13466	8743	TNFSF10	tumor necrosis factor (ligand) superfamily, member 10	TNFSF10	human	8743	atlas	20110725
13467	1508	CTSB	cathepsin B	CTSB	human	1508	atlas	20110725
13468	5901	RAN	RAN, member RAS oncogene family	RAN	human	5901	atlas	20110725
13469	8031	NCOA4	nuclear receptor coactivator 4	NCOA4	human	8031	atlas	20110725
13470	374	AREG	amphiregulin	AREG	human	374	atlas	20110725
13471	999	CDH1	cadherin 1, type 1, E-cadherin (epithelial)	CDH1	human	999	atlas	20110725
13472	8996	NOL3	nucleolar protein 3 (apoptosis repressor with CARD domain)	NOL3	human	8996	atlas	20110725
13473	8470	SORBS2	sorbin and SH3 domain containing 2	SORBS2	human	8470	atlas	20110725
13474	387	RHOA	ras homolog gene family, member A	RHOA	human	387	atlas	20110725
13475	388	RHOB	ras homolog gene family, member B	RHOB	human	388	atlas	20110725
13476	389	RHOC	ras homolog gene family, member C	RhoC	human	389	atlas	20110725
13477	57569	ARHGAP20	Rho GTPase activating protein 20	ARHGAP20	human	57569	atlas	20110725
13478	23092	ARHGAP26	Rho GTPase activating protein 26	ARHGAP26	human	23092	atlas	20110725
13479	10395	DLC1	deleted in liver cancer 1	DLC1	human	10395	atlas	20110725
13480	23365	ARHGEF12	Rho guanine nucleotide exchange factor (GEF) 12	ARHGEF12	human	23365	atlas	20110725
13481	7204	TRIO	triple functional domain (PTPRF interacting)	TRIO	human	7204	atlas	20110725
13482	9181	ARHGEF2	Rho/Rac guanine nucleotide exchange factor (GEF) 2	ARHGEF2	human	9181	atlas	20110725
13483	10276	NET1	neuroepithelial cell transforming 1	NET1	human	10276	atlas	20110725
13484	399	RHOH	ras homolog gene family, member H	RHOH	human	399	atlas	20110725
13485	9077	DIRAS3	DIRAS family, GTP-binding RAS-like 3	DIRAS3	human	9077	atlas	20110725
13486	6790	AURKA	aurora kinase A	AURKA	human	6790	atlas	20110725
13487	9622	KLK4	kallikrein-related peptidase 4	KLK4	human	9622	atlas	20110725
13488	5654	HTRA1	HtrA serine peptidase 1	HTRA1	human	5654	atlas	20110725
13489	25898	RCHY1	ring finger and CHY zinc finger domain containing 1	RCHY1	human	25898	atlas	20110725
13490	405	ARNT	aryl hydrocarbon receptor nuclear translocator	ARNT	human	405	atlas	20110725
13491	1829	DSG2	desmoglein 2	DSG2	human	1829	atlas	20110725
13492	429	ASCL1	achaete-scute complex homolog 1 (Drosophila)	ASCL1	human	429	atlas	20110725
13493	11162	NUDT6	nudix (nucleoside diphosphate linked moiety X)-type motif 6	NUDT6	human	11162	atlas	20110725
13494	2885	GRB2	growth factor receptor-bound protein 2	GRB2	human	2885	atlas	20110725
13495	440	ASNS	asparagine synthetase (glutamine-hydrolyzing)	ASNS	human	440	atlas	20110725
13496	259266	ASPM	asp (abnormal spindle) homolog, microcephaly associated (Drosophila)	ASPM	human	259266	atlas	20110725
13497	79058	ASPSCR1	alveolar soft part sarcoma chromosome region, candidate 1	ASPSCR1	human	79058	atlas	20110725
13498	6714	SRC	v-src sarcoma (Schmidt-Ruppin A-2) viral oncogene homolog (avian)	SRC	human	6714	atlas	20110725
13499	171023	ASXL1	additional sex combs like 1 (Drosophila)	ASXL1	human	171023	atlas	20110725
13500	57142	RTN4	reticulon 4	RTN4	human	57142	atlas	20110725
13501	1958	EGR1	early growth response 1	EGR1	human	1958	atlas	20110725
13502	466	ATF1	activating transcription factor 1	ATF1	human	466	atlas	20110725
13503	1386	ATF2	activating transcription factor 2	ATF2	human	1386	atlas	20110725
13504	467	ATF3	activating transcription factor 3	ATF3	human	467	atlas	20110725
13505	468	ATF4	activating transcription factor 4 (tax-responsive enhancer element B67)	ATF4	human	468	atlas	20110725
13506	22809	ATF5	activating transcription factor 5	ATF5	human	22809	atlas	20110725
13507	4361	MRE11A	MRE11 meiotic recombination 11 homolog A (S. cerevisiae)	MRE11A	human	4361	atlas	20110725
13508	472	ATM	ataxia telangiectasia mutated	ATM	human	472	atlas	20110725
13509	9401	RECQL4	RecQ protein-like 4	RECQL4	human	9401	atlas	20110725
13510	545	ATR	ataxia telangiectasia and Rad3 related	ATR	human	545	atlas	20110725
13511	4311	MME	membrane metallo-endopeptidase	MME	human	4311	atlas	20110725
13512	5168	ENPP2	ectonucleotide pyrophosphatase/phosphodiesterase 2	ENPP2	human	5168	atlas	20110725
13513	3184	HNRNPD	heterogeneous nuclear ribonucleoprotein D (AU-rich element RNA binding protein 1, 37kDa)	HNRNPD	human	3184	atlas	20110725
13514	8313	AXIN2	axin 2	AXIN2	human	8313	atlas	20110725
13515	558	AXL	AXL receptor tyrosine kinase	AXL	human	558	atlas	20110725
13516	4869	NPM1	nucleophosmin (nucleolar phosphoprotein B23, numatrin)	NPM1	human	4869	atlas	20110725
13517	192134	B3GNT6	UDP-GlcNAc:betaGal beta-1,3-N-acetylglucosaminyltransferase 6 (core 3 synthase)	B3GNT6	human	192134	atlas	20110725
13518	79679	VTCN1	V-set domain containing T cell activation inhibitor 1	VTCN1	human	79679	atlas	20110725
13519	9978	RBX1	ring-box 1, E3 ubiquitin protein ligase	RBX1	human	9978	atlas	20110725
13520	79870	BAALC	brain and acute leukemia, cytoplasmic	BAALC	human	79870	atlas	20110725
13521	60468	BACH2	BTB and CNC homology 1, basic leucine zipper transcription factor 2	BACH2	human	60468	atlas	20110725
13522	57448	BIRC6	baculoviral IAP repeat containing 6	BIRC6	human	57448	atlas	20110725
13523	572	BAD	BCL2-associated agonist of cell death	BAD	human	572	atlas	20110725
13524	6597	SMARCA4	SWI/SNF related, matrix associated, actin dependent regulator of chromatin, subfamily a, member 4	SMARCA4	human	6597	atlas	20110725
13525	6598	SMARCB1	SWI/SNF related, matrix associated, actin dependent regulator of chromatin, subfamily b, member 1	SMARCB1	human	6598	atlas	20110725
13526	573	BAG1	BCL2-associated athanogene	BAG1	human	573	atlas	20110725
13527	9531	BAG3	BCL2-associated athanogene 3	BAG3	human	9531	atlas	20110725
13528	578	BAK1	BCL2-antagonist/killer 1	BAK1	human	578	atlas	20110725
13529	10018	BCL2L11	BCL2-like 11 (apoptosis facilitator)	BCL2L11	human	10018	atlas	20110725
13530	8314	BAP1	BRCA1 associated protein-1 (ubiquitin carboxy-terminal hydrolase)	BAP1	human	8314	atlas	20110725
13531	4824	NKX3-1	NK3 homeobox 1	NKX3-1	human	4824	atlas	20110725
13532	580	BARD1	BRCA1 associated RING domain 1	BARD1	human	580	atlas	20110725
13533	581	BAX	BCL2-associated X protein	BAX	human	581	atlas	20110725
13534	3383	ICAM1	intercellular adhesion molecule 1	ICAM1	human	3383	atlas	20110725
13535	27113	BBC3	BCL2 binding component 3	BBC3	human	27113	atlas	20110725
13536	64764	CREB3L2	cAMP responsive element binding protein 3-like 2	CREB3L2	human	64764	atlas	20110725
13537	5159	PDGFRB	platelet-derived growth factor receptor, beta polypeptide	PDGFRB	human	5159	atlas	20110725
13538	10904	BLCAP	bladder cancer associated protein	BLCAP	human	10904	atlas	20110725
13539	54828	BCAS3	breast carcinoma amplified sequence 3	BCAS3	human	54828	atlas	20110725
13540	55653	BCAS4	breast carcinoma amplified sequence 4	BCAS4	human	55653	atlas	20110725
13541	1316	KLF6	Kruppel-like factor 6	KLF6	human	1316	atlas	20110725
13542	7080	NKX2-1	NK2 homeobox 1	NKX2-1	human	7080	atlas	20110725
13543	8915	BCL10	B-cell CLL/lymphoma 10	BCL10	human	8915	atlas	20110725
13544	53335	BCL11A	B-cell CLL/lymphoma 11A (zinc finger protein)	BCL11A	human	53335	atlas	20110725
13545	64919	BCL11B	B-cell CLL/lymphoma 11B (zinc finger protein)	BCL11B	human	64919	atlas	20110725
13546	595	CCND1	cyclin D1	CCND1	human	595	atlas	20110725
13547	596	BCL2	B-cell CLL/lymphoma 2	BCL2	human	596	atlas	20110725
13548	83596	BCL2L12	BCL2-like 12 (proline rich)	BCL2L12	human	83596	atlas	20110725
13549	598	BCL2L1	BCL2-like 1	BCL2L1	human	598	atlas	20110725
13550	666	BOK	BCL2-related ovarian killer	BOK	human	666	atlas	20110725
13551	604	BCL6	B-cell CLL/lymphoma 6	BCL6	human	604	atlas	20110725
13552	9275	BCL7B	B-cell CLL/lymphoma 7B	BCL7B	human	9275	atlas	20110725
13553	607	BCL9	B-cell CLL/lymphoma 9	BCL9	human	607	atlas	20110725
13554	613	BCR	breakpoint cluster region	BCR	human	613	atlas	20110725
13555	6623	SNCG	synuclein, gamma (breast cancer-specific protein 1)	SNCG	human	6623	atlas	20110725
13556	1672	DEFB1	defensin, beta 1	DEFB1	human	1672	atlas	20110725
13557	4920	ROR2	receptor tyrosine kinase-like orphan receptor 2	ROR2	human	4920	atlas	20110725
13558	2263	FGFR2	fibroblast growth factor receptor 2	FGFR2	human	2263	atlas	20110725
13559	677	ZFP36L1	zinc finger protein 36, C3H type-like 1	ZFP36L1	human	677	atlas	20110725
13560	7049	TGFBR3	transforming growth factor, beta receptor III	TGFBR3	human	7049	atlas	20110725
13561	8945	BTRC	beta-transducin repeat containing	BTRC	human	8945	atlas	20110725
13562	2247	FGF2	fibroblast growth factor 2 (basic)	FGF2	human	2247	atlas	20110725
13563	2260	FGFR1	fibroblast growth factor receptor 1	FGFR1	human	2260	atlas	20110725
13564	1755	DMBT1	deleted in malignant brain tumors 1	DMBT1	human	1755	atlas	20110725
13565	634	CEACAM1	carcinoembryonic antigen-related cell adhesion molecule 1 (biliary glycoprotein)	CEACAM1	human	634	atlas	20110725
13566	201163	FLCN	folliculin	FLCN	human	201163	atlas	20110725
13567	10215	OLIG2	oligodendrocyte lineage transcription factor 2	OLIG2	human	10215	atlas	20110725
13568	7045	TGFBI	transforming growth factor, beta-induced, 68kDa	TGFBI	human	7045	atlas	20110725
13569	1616	DAXX	death-domain associated protein	DAXX	human	1616	atlas	20110725
13570	3309	HSPA5	heat shock 70kDa protein 5 (glucose-regulated protein, 78kDa)	HSPA5	human	3309	atlas	20110725
13571	54739	XAF1	XIAP associated factor 1	XAF1	human	54739	atlas	20110725
13572	641	BLM	Bloom syndrome, RecQ helicase-like	BLM	human	641	atlas	20110725
13573	648	BMI1	BMI1 polycomb ring finger oncogene	BMI1	human	648	atlas	20110725
13574	5598	MAPK7	mitogen-activated protein kinase 7	MAPK7	human	5598	atlas	20110725
13575	4041	LRP5	low density lipoprotein receptor-related protein 5	LRP5	human	4041	atlas	20110725
13576	4605	MYBL2	v-myb myeloblastosis viral oncogene homolog (avian)-like 2	MYBL2	human	4605	atlas	20110725
13577	664	BNIP3	BCL2/adenovirus E1B 19kDa interacting protein 3	BNIP3	human	664	atlas	20110725
13578	6696	SPP1	secreted phosphoprotein 1	SPP1	human	6696	atlas	20110725
13579	5450	POU2AF1	POU class 2 associating factor 1	POU2AF1	human	5450	atlas	20110725
13580	23246	BOP1	block of proliferation 1	BOP1	human	23246	atlas	20110725
13581	1748	DLX4	distal-less homeobox 4	DLX4	human	1748	atlas	20110725
13582	4904	YBX1	Y box binding protein 1	YBX1	human	4904	atlas	20110725
13583	5781	PTPN11	protein tyrosine phosphatase, non-receptor type 11	PTPN11	human	5781	atlas	20110725
13584	5778	PTPN7	protein tyrosine phosphatase, non-receptor type 7	PTPN7	human	5778	atlas	20110725
13585	673	BRAF	v-raf murine sarcoma viral oncogene homolog B1	BRAF	human	673	atlas	20110725
13586	4897	NRCAM	neuronal cell adhesion molecule	NRCAM	human	4897	atlas	20110725
13587	672	BRCA1	breast cancer 1, early onset	BRCA1	human	672	atlas	20110725
13588	675	BRCA2	breast cancer 2, early onset	BRCA2	human	675	atlas	20110725
13589	9577	BRE	brain and reproductive organ-expressed (TNFRSF1A modulator)	BRE	human	9577	atlas	20110725
13590	23476	BRD4	bromodomain containing 4	BRD4	human	23476	atlas	20110725
13591	79648	MCPH1	microcephalin 1	MCPH1	human	79648	atlas	20110725
13592	25855	BRMS1	breast cancer metastasis suppressor 1	BRMS1	human	25855	atlas	20110725
13593	5457	POU4F1	POU class 4 homeobox 1	POU4F1	human	5457	atlas	20110725
13594	254065	BRWD3	bromodomain and WD repeat domain containing 3	BRWD3	human	254065	atlas	20110725
13595	7301	TYRO3	TYRO3 protein tyrosine kinase	TYRO3	human	7301	atlas	20110725
13596	5079	PAX5	paired box 5	PAX5	human	5079	atlas	20110725
13597	3569	IL6	interleukin 6 (interferon, beta 2)	IL6	human	3569	atlas	20110725
13598	688	KLF5	Kruppel-like factor 5 (intestinal)	KLF5	human	688	atlas	20110725
13599	26511	CHIC2	cysteine-rich hydrophobic domain 2	CHIC2	human	26511	atlas	20110725
13600	701	BUB1B	budding uninhibited by benzimidazoles 1 homolog beta (yeast)	BUB1B	human	701	atlas	20110725
13601	56946	C11orf30	chromosome 11 open reading frame 30	C11ORF30	human	56946	atlas	20110725
13602	256646	C15orf55	chromosome 15 open reading frame 55	C15orf55	human	256646	atlas	20110725
13603	54583	EGLN1	egl nine homolog 1 (C. elegans)	EGLN1	human	54583	atlas	20110725
13604	79577	CDC73	cell division cycle 73, Paf1/RNA polymerase II complex component, homolog (S. cerevisiae)	CDC73	human	79577	atlas	20110725
13605	754	PTTG1IP	pituitary tumor-transforming 1 interacting protein	PTTG1IP	human	754	atlas	20110725
13606	9245	GCNT3	glucosaminyl (N-acetyl) transferase 3, mucin type	GCNT3	human	9245	atlas	20110725
13607	27436	EML4	echinoderm microtubule associated protein like 4	EML4	human	27436	atlas	20110725
13608	4261	CIITA	class II, major histocompatibility complex, transactivator	CIITA	human	4261	atlas	20110725
13609	2889	RAPGEF1	Rap guanine nucleotide exchange factor (GEF) 1	RAPGEF1	human	2889	atlas	20110725
13610	27076	LYPD3	LY6/PLAUR domain containing 3	LYPD3	human	27076	atlas	20110725
13611	4515	MTCP1	mature T-cell proliferation 1	MTCP1	human	4515	atlas	20110725
13612	94025	MUC16	mucin 16, cell surface associated	MUC16	human	94025	atlas	20110725
13613	10948	STARD3	StAR-related lipid transfer (START) domain containing 3	STARD3	human	10948	atlas	20110725
13614	7124	TNF	tumor necrosis factor	TNF	human	7124	atlas	20110725
13615	4854	NOTCH3	notch 3	NOTCH3	human	4854	atlas	20110725
13616	1499	CTNNB1	catenin (cadherin-associated protein), beta 1, 88kDa	CTNNB1	human	1499	atlas	20110725
13617	285782	CAGE1	cancer antigen 1	CAGE1	human	285782	atlas	20110725
13618	171017	ZNF384	zinc finger protein 384	ZNF384	human	171017	atlas	20110725
13619	57634	EP400	E1A binding protein p400	EP400	human	57634	atlas	20110725
13620	8021	NUP214	nucleoporin 214kDa	NUP214	human	8021	atlas	20110725
13621	8301	PICALM	phosphatidylinositol binding clathrin assembly protein	PICALM	human	8301	atlas	20110725
13622	3897	L1CAM	L1 cell adhesion molecule	L1CAM	human	3897	atlas	20110725
13623	23261	CAMTA1	calmodulin binding transcription activator 1	CAMTA1	human	23261	atlas	20110725
13624	7187	TRAF3	TNF receptor-associated factor 3	TRAF3	human	7187	atlas	20110725
13625	1026	CDKN1A	cyclin-dependent kinase inhibitor 1A (p21, Cip1)	CDKN1A	human	1026	atlas	20110725
13626	10397	NDRG1	N-myc downstream regulated 1	NDRG1	human	10397	atlas	20110725
13627	5573	PRKAR1A	protein kinase, cAMP-dependent, regulatory, type I, alpha (tissue specific extinguisher 1)	PRKAR1A	human	5573	atlas	20110725
13628	58484	NLRC4	NLR family, CARD domain containing 4	NLRC4	human	58484	atlas	20110725
13629	22900	CARD8	caspase recruitment domain family, member 8	CARD8	human	22900	atlas	20110725
13630	833	CARS	cysteinyl-tRNA synthetase	CARS	human	833	atlas	20110725
13631	9618	TRAF4	TNF receptor-associated factor 4	TRAF4	human	9618	atlas	20110725
13632	1500	CTNND1	catenin (cadherin-associated protein), delta 1	CTNND1	human	1500	atlas	20110725
13633	22794	CASC3	cancer susceptibility candidate 3	CASC3	human	22794	atlas	20110725
13634	8837	CFLAR	CASP8 and FADD-like apoptosis regulator	CFLAR	human	8837	atlas	20110725
13635	834	CASP1	caspase 1, apoptosis-related cysteine peptidase (interleukin 1, beta, convertase)	CASP1	human	834	atlas	20110725
13636	3553	IL1B	interleukin 1, beta	IL1B	human	3553	atlas	20110725
13637	1514	CTSL1	cathepsin L1	CTSL1	human	1514	atlas	20110725
13638	857	CAV1	caveolin 1, caveolae protein, 22kDa	CAV1	human	857	atlas	20110725
13639	9420	CYP7B1	cytochrome P450, family 7, subfamily B, polypeptide 1	CYP7B1	human	9420	atlas	20110725
13640	863	CBFA2T3	core-binding factor, runt domain, alpha subunit 2; translocated to, 3	CBFA2T3	human	863	atlas	20110725
13641	865	CBFB	core-binding factor, beta subunit	CBFB	human	865	atlas	20110725
13642	867	CBL	Cas-Br-M (murine) ecotropic retroviral transforming sequence	CBL	human	867	atlas	20110725
13643	23624	CBLC	Cas-Br-M (murine) ecotropic retroviral transforming sequence c	CBLc	human	23624	atlas	20110725
13644	868	CBLB	Cas-Br-M (murine) ecotropic retroviral transforming sequence b	CBLB	human	868	atlas	20110725
13645	3958	LGALS3	lectin, galactoside-binding, soluble, 3	LGALS3	human	3958	atlas	20110725
13646	1977	EIF4E	eukaryotic translation initiation factor 4E	EIF4E	human	1977	atlas	20110725
13647	1387	CREBBP	CREB binding protein	CREBBP	human	1387	atlas	20110725
13648	10553	HTATIP2	HIV-1 Tat interactive protein 2, 30kDa	HTATIP2	human	10553	atlas	20110725
13649	10803	CCR9	chemokine (C-C motif) receptor 9	CCR9	human	10803	atlas	20110725
13650	8030	CCDC6	coiled-coil domain containing 6	CCDC6	human	8030	atlas	20110725
13651	8507	ENC1	ectodermal-neural cortex 1 (with BTB-like domain)	ENC1	human	8507	atlas	20110725
13652	1490	CTGF	connective tissue growth factor	CTGF	human	1490	atlas	20110725
13653	8839	WISP2	WNT1 inducible signaling pathway protein 2	WISP2	human	8839	atlas	20110725
13654	8838	WISP3	WNT1 inducible signaling pathway protein 3	WISP3	human	8838	atlas	20110725
13655	891	CCNB1	cyclin B1	CCNB1	human	891	atlas	20110725
13656	1230	CCR1	chemokine (C-C motif) receptor 1	CCR1	human	1230	atlas	20110725
13657	1915	EEF1A1	eukaryotic translation elongation factor 1 alpha 1	EEF1A1	human	1915	atlas	20110725
13658	3620	IDO1	indoleamine 2,3-dioxygenase 1	IDO1	human	3620	atlas	20110725
13659	1436	CSF1R	colony stimulating factor 1 receptor	CSF1R	human	1436	atlas	20110725
13660	3815	KIT	v-kit Hardy-Zuckerman 4 feline sarcoma viral oncogene homolog	KIT	human	3815	atlas	20110725
13661	3977	LIFR	leukemia inhibitory factor receptor alpha	LIFR	human	3977	atlas	20110725
13662	3563	IL3RA	interleukin 3 receptor, alpha (low affinity)	IL3RA	human	3563	atlas	20110725
13663	2322	FLT3	fms-related tyrosine kinase 3	FLT3	human	2322	atlas	20110725
13664	6382	SDC1	syndecan 1	SDC1	human	6382	atlas	20110725
13665	5795	PTPRJ	protein tyrosine phosphatase, receptor type, J	PTPRJ	human	5795	atlas	20110725
13666	977	CD151	CD151 molecule (Raph blood group)	CD151	human	977	atlas	20110725
13667	2833	CXCR3	chemokine (C-X-C motif) receptor 3	CXCR3	human	2833	atlas	20110725
13668	4345	CD200	CD200 molecule	CD200	human	4345	atlas	20110725
13669	7010	TEK	TEK tyrosine kinase, endothelial	TEK	human	7010	atlas	20110725
13670	4360	MRC1	mannose receptor, C type 1	MRC1	human	4360	atlas	20110725
13671	3480	IGF1R	insulin-like growth factor 1 receptor	IGF1R	human	3480	atlas	20110725
13672	22914	KLRK1	killer cell lectin-like receptor subfamily K, member 1	KLRK1	human	22914	atlas	20110725
13673	93185	IGSF8	immunoglobulin superfamily, member 8	IGSF8	human	93185	atlas	20110725
13674	4072	EPCAM	epithelial cell adhesion molecule	EPCAM	human	4072	atlas	20110725
13675	2213	FCGR2B	Fc fragment of IgG, low affinity IIb, receptor (CD32)	FCGR2B	human	2213	atlas	20110725
13676	960	CD44	CD44 molecule (Indian blood group)	CD44	human	960	atlas	20110725
13677	963	CD53	CD53 molecule	CD53	human	963	atlas	20110725
13678	6401	SELE	selectin E	SELE	human	6401	atlas	20110725
13679	7037	TFRC	transferrin receptor (p90, CD71)	TFRC	human	7037	atlas	20110725
13680	5329	PLAUR	plasminogen activator, urokinase receptor	PLAUR	human	5329	atlas	20110725
13681	7070	THY1	Thy-1 cell surface antigen	THY1	human	7070	atlas	20110725
13682	976	CD97	CD97 molecule	CD97	human	976	atlas	20110725
13683	978	CDA	cytidine deaminase	CDA	human	978	atlas	20110725
13684	990	CDC6	cell division cycle 6 homolog (S. cerevisiae)	CDC6	human	990	atlas	20110725
13685	991	CDC20	cell division cycle 20 homolog (S. cerevisiae)	CDC20	human	991	atlas	20110725
13686	993	CDC25A	cell division cycle 25 homolog A (S. pombe)	CDC25A	human	993	atlas	20110725
13687	5923	RASGRF1	Ras protein-specific guanine nucleotide-releasing factor 1	RASGRF1	human	5923	atlas	20110725
13688	998	CDC42	cell division cycle 42 (GTP binding protein, 25kDa)	CDC42	human	998	atlas	20110725
13689	2195	FAT1	FAT tumor suppressor homolog 1 (Drosophila)	FAT1	human	2195	atlas	20110725
13690	5077	PAX3	paired box 3	PAX3	human	5077	atlas	20110725
13691	1019	CDK4	cyclin-dependent kinase 4	CDK4	human	1019	atlas	20110725
13692	1029	CDKN2A	cyclin-dependent kinase inhibitor 2A (melanoma, p16, inhibits CDK4)	CDKN2A	human	1029	atlas	20110725
13693	1030	CDKN2B	cyclin-dependent kinase inhibitor 2B (p15, inhibits CDK4)	CDKN2B	human	1030	atlas	20110725
13694	1027	CDKN1B	cyclin-dependent kinase inhibitor 1B (p27, Kip1)	CDKN1B	human	1027	atlas	20110725
13695	1540	CYLD	cylindromatosis (turban tumor syndrome)	CYLD	human	1540	atlas	20110725
13696	11200	CHEK2	CHK2 checkpoint homolog (S. pombe)	CHEK2	human	11200	atlas	20110725
13697	81620	CDT1	chromatin licensing and DNA replication factor 1	CDT1	human	81620	atlas	20110725
13698	1045	CDX2	caudal type homeobox 2	CDX2	human	1045	atlas	20110725
13699	1050	CEBPA	CCAAT/enhancer binding protein (C/EBP), alpha	CEBPA	human	1050	atlas	20110725
13700	1649	DDIT3	DNA-damage-inducible transcript 3	DDIT3	human	1649	atlas	20110725
13701	2852	GPER	G protein-coupled estrogen receptor 1	GPER	human	2852	atlas	20110725
13702	2064	ERBB2	v-erb-b2 erythroblastic leukemia viral oncogene homolog 2, neuro/glioblastoma derived oncogene homolog (avian)	ERBB2	human	2064	atlas	20110725
13703	9321	TRIP11	thyroid hormone receptor interactor 11	TRIP11	human	9321	atlas	20110725
13704	10856	RUVBL2	RuvB-like 2 (E. coli)	RUVBL2	human	10856	atlas	20110725
13705	29780	PARVB	parvin, beta	PARVB	human	29780	atlas	20110725
13706	3329	HSPD1	heat shock 60kDa protein 1 (chaperonin)	HSPD1	human	3329	atlas	20110725
13707	26038	CHD5	chromodomain helicase DNA binding protein 5	CHD5	human	26038	atlas	20110725
13708	23512	SUZ12	suppressor of zeste 12 homolog (Drosophila)	SUZ12	human	23512	atlas	20110725
13709	1119	CHKA	choline kinase alpha	CHKA	human	1119	atlas	20110725
13710	55743	CHFR	checkpoint with forkhead and ring finger domains	CHFR	human	55743	atlas	20110725
13711	6023	RMRP	RNA component of mitochondrial RNA processing endoribonuclease	RMRP	human	6023	atlas	20110725
13712	8013	NR4A3	nuclear receptor subfamily 4, group A, member 3	NR4A3	human	8013	atlas	20110725
13713	7253	TSHR	thyroid stimulating hormone receptor	TSHR	human	7253	atlas	20110725
13714	57650	KIAA1524	KIAA1524	KIAA1524	human	57650	atlas	20110725
13715	8651	SOCS1	suppressor of cytokine signaling 1	SOCS1	human	8651	atlas	20110725
13716	8835	SOCS2	suppressor of cytokine signaling 2	SOCS2	human	8835	atlas	20110725
13717	7058	THBS2	thrombospondin 2	THBS2	human	7058	atlas	20110725
13718	10370	CITED2	Cbp/p300-interacting transactivator, with Glu/Asp-rich carboxy-terminal domain, 2	CITED2	human	10370	atlas	20110725
13719	163732	CITED4	Cbp/p300-interacting transactivator, with Glu/Asp-rich carboxy-terminal domain, 4	CITED4	human	163732	atlas	20110725
13720	1452	CSNK1A1	casein kinase 1, alpha 1	CSNK1A1	human	1452	atlas	20110725
13721	9616	RNF7	ring finger protein 7	RNF7	human	9616	atlas	20110725
13722	90480	GADD45GIP1	growth arrest and DNA-damage-inducible, gamma interacting protein 1	GADD45GIP1	human	90480	atlas	20110725
13723	1161	ERCC8	excision repair cross-complementing rodent repair deficiency, complementation group 8	ERCC8	human	1161	atlas	20110725
13724	2074	ERCC6	excision repair cross-complementing rodent repair deficiency, complementation group 6	ERCC6	human	2074	atlas	20110725
13725	1163	CKS1B	CDC28 protein kinase regulatory subunit 1B	CKS1B	human	1163	atlas	20110725
13726	1164	CKS2	CDC28 protein kinase regulatory subunit 2	CKS2	human	1164	atlas	20110725
13727	1364	CLDN4	claudin 4	CLDN4	human	1364	atlas	20110725
13728	4313	MMP2	matrix metallopeptidase 2 (gelatinase A, 72kDa gelatinase, 72kDa type IV collagenase)	MMP2	human	4313	atlas	20110725
13729	4318	MMP9	matrix metallopeptidase 9 (gelatinase B, 92kDa gelatinase, 92kDa type IV collagenase)	MMP9	human	4318	atlas	20110725
13730	1213	CLTC	clathrin, heavy chain (Hc)	CLTC	human	1213	atlas	20110725
13731	8218	CLTCL1	clathrin, heavy chain-like 1	CLTCL1	human	8218	atlas	20110725
13732	25932	CLIC4	chloride intracellular channel 4	CLIC4	human	25932	atlas	20110725
13733	8861	LDB1	LIM domain binding 1	LDB1	human	8861	atlas	20110725
13734	4094	MAF	v-maf musculoaponeurotic fibrosarcoma oncogene homolog (avian)	MAF	human	4094	atlas	20110725
13735	10461	MERTK	c-mer proto-oncogene tyrosine kinase	MERTK	human	10461	atlas	20110725
13736	4486	MST1R	macrophage stimulating 1 receptor (c-met-related tyrosine kinase)	MST1R	human	4486	atlas	20110725
13737	57007	CXCR7	chemokine (C-X-C motif) receptor 7	CXCR7	human	57007	atlas	20110725
13738	3315	HSPB1	heat shock 27kDa protein 1	HSPB1	human	3315	atlas	20110725
13739	9659	PDE4DIP	phosphodiesterase 4D interacting protein	PDE4DIP	human	9659	atlas	20110725
13740	4602	MYB	v-myb myeloblastosis viral oncogene homolog (avian)	MYB	human	4602	atlas	20110725
13741	4609	MYC	v-myc myelocytomatosis viral oncogene homolog (avian)	MYC	human	4609	atlas	20110725
13742	6456	SH3GL2	SH3-domain GRB2-like 2	SH3GL2	human	6456	atlas	20110725
13743	7103	TSPAN8	tetraspanin 8	TSPAN8	human	7103	atlas	20110725
13744	4436	MSH2	mutS homolog 2, colon cancer, nonpolyposis type 1 (E. coli)	MSH2	human	4436	atlas	20110725
13745	4292	MLH1	mutL homolog 1, colon cancer, nonpolyposis type 2 (E. coli)	MLH1	human	4292	atlas	20110725
13746	1277	COL1A1	collagen, type I, alpha 1	COL1A1	human	1277	atlas	20110725
13747	1278	COL1A2	collagen, type I, alpha 2	COL1A2	human	1278	atlas	20110725
13748	8836	GGH	gamma-glutamyl hydrolase (conjugase, folylpolygammaglutamyl hydrolase)	GGH	human	8836	atlas	20110725
13749	5743	PTGS2	prostaglandin-endoperoxide synthase 2 (prostaglandin G/H synthase and cyclooxygenase)	PTGS2	human	5743	atlas	20110725
13750	1345	COX6C	cytochrome c oxidase subunit VIc	COX6C	human	1345	atlas	20110725
13751	1581	CYP7A1	cytochrome P450, family 7, subfamily A, polypeptide 1	CYP7A1	human	1581	atlas	20110725
13752	1548	CYP2A6	cytochrome P450, family 2, subfamily A, polypeptide 6	CYP2A6	human	1548	atlas	20110725
13753	1476	CSTB	cystatin B (stefin B)	CSTB	human	1476	atlas	20110725
13754	5321	PLA2G4A	phospholipase A2, group IVA (cytosolic, calcium-dependent)	PLA2G4A	human	5321	atlas	20110725
13755	5894	RAF1	v-raf-1 murine leukemia viral oncogene homolog 1	RAF1	human	5894	atlas	20110725
13756	1630	DCC	deleted in colorectal carcinoma	DCC	human	1630	atlas	20110725
13757	10642	IGF2BP1	insulin-like growth factor 2 mRNA binding protein 1	IGF2BP1	human	10642	atlas	20110725
13758	26039	SS18L1	synovial sarcoma translocation gene on chromosome 18-like 1	SS18L1	human	26039	atlas	20110725
13759	58985	IL22RA1	interleukin 22 receptor, alpha 1	IL22RA1	human	58985	atlas	20110725
13760	23373	CRTC1	CREB regulated transcription coactivator 1	CRTC1	human	23373	atlas	20110725
13761	200186	CRTC2	CREB regulated transcription coactivator 2	CRTC2	human	200186	atlas	20110725
13762	1432	MAPK14	mitogen-activated protein kinase 14	MAPK14	human	1432	atlas	20110725
13763	3190	HNRNPK	heterogeneous nuclear ribonucleoprotein K	HNRNPK	human	3190	atlas	20110725
13764	7077	TIMP2	TIMP metallopeptidase inhibitor 2	TIMP2	human	7077	atlas	20110725
13765	1462	VCAN	versican	VCAN	human	1462	atlas	20110725
13766	1474	CST6	cystatin E/M	CST6	human	1474	atlas	20110725
13767	1475	CSTA	cystatin A (stefin A)	CSTA	human	1475	atlas	20110725
13768	1482	NKX2-5	NK2 homeobox 5	NKX2-5	human	1482	atlas	20110725
13769	79850	FAM57A	family with sequence similarity 57, member A	FAM57A	human	79850	atlas	20110725
13770	6757	SSX2	synovial sarcoma, X breakpoint 2	SSX2	human	6757	atlas	20110725
13771	2547	XRCC6	X-ray repair complementing defective repair in Chinese hamster cells 6	XRCC6	human	2547	atlas	20110725
13772	5315	PKM2	pyruvate kinase, muscle	PKM2	human	5315	atlas	20110725
13773	115908	CTHRC1	collagen triple helix repeat containing 1	CTHRC1	human	115908	atlas	20110725
13774	5932	RBBP8	retinoblastoma binding protein 8	RBBP8	human	5932	atlas	20110725
13775	3605	IL17A	interleukin 17A	IL17A	human	3605	atlas	20110725
13776	54905	CYP2W1	cytochrome P450, family 2, subfamily W, polypeptide 1	CYP2W1	human	54905	atlas	20110725
13777	5740	PTGIS	prostaglandin I2 (prostacyclin) synthase	PTGIS	human	5740	atlas	20110725
13778	3371	TNC	tenascin C	TNC	human	3371	atlas	20110725
13779	7163	TPD52	tumor protein D52	TPD52	human	7163	atlas	20110725
13780	1601	DAB2	disabled homolog 2, mitogen-responsive phosphoprotein (Drosophila)	DAB2	human	1601	atlas	20110725
13781	1612	DAPK1	death-associated protein kinase 1	DAPK1	human	1612	atlas	20110725
13782	84152	PPP1R1B	protein phosphatase 1, regulatory (inhibitor) subunit 1B	PPP1R1B	human	84152	atlas	20110725
13783	23221	RHOBTB2	Rho-related BTB domain containing 2	RHOBTB2	human	23221	atlas	20110725
13784	26512	INTS6	integrator complex subunit 6	INTS6	human	26512	atlas	20110725
13785	1653	DDX1	DEAD (Asp-Glu-Ala-Asp) box polypeptide 1	DDX1	human	1653	atlas	20110725
13786	8771	TNFRSF6B	tumor necrosis factor receptor superfamily, member 6b, decoy	TNFRSF6B	human	8771	atlas	20110725
13787	1643	DDB2	damage-specific DNA binding protein 2, 48kDa	DDB2	human	1643	atlas	20110725
13788	1662	DDX10	DEAD (Asp-Glu-Ala-Asp) box polypeptide 10	DDX10	human	1662	atlas	20110725
13789	1974	EIF4A2	eukaryotic translation initiation factor 4A2	EIF4A2	human	1974	atlas	20110725
13790	55510	DDX43	DEAD (Asp-Glu-Ala-Asp) box polypeptide 43	DDX43	human	55510	atlas	20110725
13791	1660	DHX9	DEAH (Asp-Glu-Ala-His) box polypeptide 9	DHX9	human	1660	atlas	20110725
13792	56888	KCMF1	potassium channel modulatory factor 1	KCMF1	human	56888	atlas	20110725
13793	7913	DEK	DEK oncogene	DEK	human	7913	atlas	20110725
13794	8932	MBD2	methyl-CpG binding domain protein 2	MBD2	human	8932	atlas	20110725
13795	8562	DENR	density-regulated protein	DENR	human	8562	atlas	20110725
13796	64699	TMPRSS3	transmembrane protease, serine 3	TMPRSS3	human	64699	atlas	20110725
13797	1728	NQO1	NAD(P)H dehydrogenase, quinone 1	NQO1	human	1728	atlas	20110725
13798	22943	DKK1	dickkopf homolog 1 (Xenopus laevis)	DKK1	human	22943	atlas	20110725
13799	8870	IER3	immediate early response 3	IER3	human	8870	atlas	20110725
13800	116093	DIRC1	disrupted in renal carcinoma 1	DIRC1	human	116093	atlas	20110725
13801	84925	DIRC2	disrupted in renal carcinoma 2	DIRC2	human	84925	atlas	20110725
13802	729582	DIRC3	disrupted in renal carcinoma 3	DIRC3	human	729582	atlas	20110725
13803	1736	DKC1	dyskeratosis congenita 1, dyskerin	DKC1	human	1736	atlas	20110725
13804	79791	FBXO31	F-box protein 31	FBXO31	human	79791	atlas	20110725
13805	7442	TRPV1	transient receptor potential cation channel, subfamily V, member 1	TRPV1	human	7442	atlas	20110725
13806	26018	LRIG1	leucine-rich repeats and immunoglobulin-like domains 1	LRIG1	human	26018	atlas	20110725
13807	6876	TAGLN	transgelin	TAGLN	human	6876	atlas	20110725
13808	4209	MEF2D	myocyte enhancer factor 2D	MEF2D	human	4209	atlas	20110725
13809	5783	PTPN13	protein tyrosine phosphatase, non-receptor type 13 (APO-1/CD95 (Fas)-associated phosphatase)	PTPN13	human	5783	atlas	20110725
13810	6134	RPL10	ribosomal protein L10	RPL10	human	6134	atlas	20110725
13811	28996	HIPK2	homeodomain interacting protein kinase 2	HIPK2	human	28996	atlas	20110725
13812	6867	TACC1	transforming, acidic coiled-coil containing protein 1	TACC1	human	6867	atlas	20110725
13813	166824	RASSF6	Ras association (RalGDS/AF-6) domain family member 6	RASSF6	human	166824	atlas	20110725
13814	221895	JAZF1	JAZF zinc finger 1	JAZF1	human	221895	atlas	20110725
13815	1739	DLG1	discs, large homolog 1 (Drosophila)	DLG1	human	1739	atlas	20110725
13816	84864	MINA	MYC induced nuclear antigen	MINA	human	84864	atlas	20110725
13817	5178	PEG3	paternally expressed 3	PEG3	human	5178	atlas	20110725
13818	57708	MIER1	mesoderm induction early response 1 homolog (Xenopus laevis)	MIER1	human	57708	atlas	20110725
13819	57447	NDRG2	NDRG family member 2	NDRG2	human	57447	atlas	20110725
13820	2104	ESRRG	estrogen-related receptor gamma	ESRRG	human	2104	atlas	20110725
13821	9770	RASSF2	Ras association (RalGDS/AF-6) domain family member 2	RASSF2	human	9770	atlas	20110725
13822	5325	PLAGL1	pleiomorphic adenoma gene-like 1	PLAGL1	human	5325	atlas	20110725
13823	90627	STARD13	StAR-related lipid transfer (START) domain containing 13	STARD13	human	90627	atlas	20110725
13824	9988	DMTF1	cyclin D binding myb-like transcription factor 1	DMTF1	human	9988	atlas	20110725
13825	6663	SOX10	SRY (sex determining region Y)-box 10	SOX10	human	6663	atlas	20110725
13826	4089	SMAD4	SMAD family member 4	SMAD4	human	4089	atlas	20110725
13827	56667	MUC13	mucin 13, cell surface associated	MUC13	human	56667	atlas	20110725
13828	27250	PDCD4	programmed cell death 4 (neoplastic transformation inhibitor)	PDCD4	human	27250	atlas	20110725
13829	4437	MSH3	mutS homolog 3 (E. coli)	MSH3	human	4437	atlas	20110725
13830	11221	DUSP10	dual specificity phosphatase 10	DUSP10	human	11221	atlas	20110725
13831	6091	ROBO1	roundabout, axon guidance receptor, homolog 1 (Drosophila)	ROBO1	human	6091	atlas	20110725
13832	1859	DYRK1A	dual-specificity tyrosine-(Y)-phosphorylation regulated kinase 1A	DYRK1A	human	1859	atlas	20110725
13833	9149	DYRK1B	dual-specificity tyrosine-(Y)-phosphorylation regulated kinase 1B	DYRK1B	human	9149	atlas	20110725
13834	53827	FXYD5	FXYD domain containing ion transport regulator 5	FXYD5	human	53827	atlas	20110725
13835	2033	EP300	E1A binding protein p300	EP300	human	2033	atlas	20110725
13836	2118	ETV4	ets variant 4	ETV4	human	2118	atlas	20110725
13837	6929	TCF3	transcription factor 3 (E2A immunoglobulin enhancer binding factors E12/E47)	TCF3	human	6929	atlas	20110725
13838	1876	E2F6	E2F transcription factor 6	E2F6	human	1876	atlas	20110725
13839	1869	E2F1	E2F transcription factor 1	E2F1	human	1869	atlas	20110725
13840	1871	E2F3	E2F transcription factor 3	E2F3	human	1871	atlas	20110725
13841	3756	KCNH1	potassium voltage-gated channel, subfamily H (eag-related), member 1	KCNH1	human	3756	atlas	20110725
13842	9232	PTTG1	pituitary tumor-transforming 1	PTTG1	human	9232	atlas	20110725
13843	22919	MAPRE1	microtubule-associated protein, RP/EB family, member 1	MAPRE1	human	22919	atlas	20110725
13844	9166	EBAG9	estrogen receptor binding site associated, antigen, 9	EBAG9	human	9166	atlas	20110725
13845	9368	SLC9A3R1	solute carrier family 9 (sodium/hydrogen exchanger), member 3 regulator 1	SLC9A3R1	human	9368	atlas	20110725
13846	84695	LOXL3	lysyl oxidase-like 3	LOXL3	human	84695	atlas	20110725
13847	4837	NNMT	nicotinamide N-methyltransferase	NNMT	human	4837	atlas	20110725
13848	2042	EPHA3	EPH receptor A3	EPHA3	human	2042	atlas	20110725
13849	3716	JAK1	Janus kinase 1	JAK1	human	3716	atlas	20110725
13850	3718	JAK3	Janus kinase 3	JAK3	human	3718	atlas	20110725
13851	9113	LATS1	LATS, large tumor suppressor, homolog 1 (Drosophila)	LATS1	human	9113	atlas	20110725
13852	26524	LATS2	LATS, large tumor suppressor, homolog 2 (Drosophila)	LATS2	human	26524	atlas	20110725
13853	3984	LIMK1	LIM domain kinase 1	LIMK1	human	3984	atlas	20110725
13854	6794	STK11	serine/threonine kinase 11	STK11	human	6794	atlas	20110725
13855	6300	MAPK12	mitogen-activated protein kinase 12	MAPK12	human	6300	atlas	20110725
13856	5594	MAPK1	mitogen-activated protein kinase 1	MAPK1	human	5594	atlas	20110725
13857	5595	MAPK3	mitogen-activated protein kinase 3	MAPK3	human	5595	atlas	20110725
13858	2932	GSK3B	glycogen synthase kinase 3 beta	GSK3B	human	2932	atlas	20110725
13859	5290	PIK3CA	phosphoinositide-3-kinase, catalytic, alpha polypeptide	PIK3CA	human	5290	atlas	20110725
13860	7874	USP7	ubiquitin specific peptidase 7 (herpes virus-associated)	USP7	human	7874	atlas	20110725
13861	8493	PPM1D	protein phosphatase, Mg2+/Mn2+ dependent, 1D	PPM1D	human	8493	atlas	20110725
13862	5789	PTPRD	protein tyrosine phosphatase, receptor type, D	PTPRD	human	5789	atlas	20110725
13863	3373	HYAL1	hyaluronoglucosaminidase 1	HYAL1	human	3373	atlas	20110725
13864	6677	SPAM1	sperm adhesion molecule 1 (PH-20 hyaluronidase, zona pellucida binding)	SPAM1	human	6677	atlas	20110725
13865	25818	KLK5	kallikrein-related peptidase 5	KLK5	human	25818	atlas	20110725
13866	56649	TMPRSS4	transmembrane protease, serine 4	TMPRSS4	human	56649	atlas	20110725
13867	3066	HDAC2	histone deacetylase 2	HDAC2	human	3066	atlas	20110725
13868	23411	SIRT1	sirtuin 1	SIRT1	human	23411	atlas	20110725
13869	2023	ENO1	enolase 1, (alpha)	ENO1	human	2023	atlas	20110725
13870	10210	TOPORS	topoisomerase I binding, arginine/serine-rich, E3 ubiquitin protein ligase	TOPORS	human	10210	atlas	20110725
13871	84651	SPINK7	serine peptidase inhibitor, Kazal type 7 (putative)	SPINK7	human	84651	atlas	20110725
13872	1890	TYMP	thymidine phosphorylase	TYMP	human	1890	atlas	20110725
13873	1893	ECM1	extracellular matrix protein 1	ECM1	human	1893	atlas	20110725
13874	8607	RUVBL1	RuvB-like 1 (E. coli)	RUVBL1	human	8607	atlas	20110725
13875	1902	LPAR1	lysophosphatidic acid receptor 1	LPAR1	human	1902	atlas	20110725
13876	23089	PEG10	paternally expressed 10	PEG10	human	23089	atlas	20110725
13877	1917	EEF1A2	eukaryotic translation elongation factor 1 alpha 2	EEF1A2	human	1917	atlas	20110725
13878	6455	SH3GL1	SH3-domain GRB2-like 1	SH3GL1	human	6455	atlas	20110725
13879	84171	LOXL4	lysyl oxidase-like 4	LOXL4	human	84171	atlas	20110725
13880	2045	EPHA7	EPH receptor A7	EPHA7	human	2045	atlas	20110725
13881	8661	EIF3A	eukaryotic translation initiation factor 3, subunit A	EIF3A	human	8661	atlas	20110725
13882	8663	EIF3C	eukaryotic translation initiation factor 3, subunit C	EIF3C	human	8663	atlas	20110725
13883	8665	EIF3F	eukaryotic translation initiation factor 3, subunit F	EIF3F	human	8665	atlas	20110725
13884	60528	ELAC2	elaC homolog 2 (E. coli)	ELAC2	human	60528	atlas	20110725
13885	1994	ELAVL1	ELAV (embryonic lethal, abnormal vision, Drosophila)-like 1 (Hu antigen R)	ELAVL1	human	1994	atlas	20110725
13886	23085	ERC1	ELKS/RAB6-interacting/CAST family member 1	ERC1	human	23085	atlas	20110725
13887	8178	ELL	elongation factor RNA polymerase II	ELL	human	8178	atlas	20110725
13888	3702	ITK	IL2-inducible T-cell kinase	ITK	human	3702	atlas	20110725
13889	5880	RAC2	ras-related C3 botulinum toxin substrate 2 (rho family, small GTP binding protein Rac2)	RAC2	human	5880	atlas	20110725
13890	55740	ENAH	enabled homolog (Drosophila)	ENAH	human	55740	atlas	20110725
13891	4298	MLLT1	myeloid/lymphoid or mixed-lineage leukemia (trithorax homolog, Drosophila); translocated to, 1	MLLT1	human	4298	atlas	20110725
13892	2041	EPHA1	EPH receptor A1	EPHA1	human	2041	atlas	20110725
13893	2100	ESR2	estrogen receptor 2 (ER beta)	ESR2	human	2100	atlas	20110725
13894	2067	ERCC1	excision repair cross-complementing rodent repair deficiency, complementation group 1 (includes overlapping antisense sequence)	ERCC1	human	2067	atlas	20110725
13895	2068	ERCC2	excision repair cross-complementing rodent repair deficiency, complementation group 2	ERCC2	human	2068	atlas	20110725
13896	2071	ERCC3	excision repair cross-complementing rodent repair deficiency, complementation group 3 (xeroderma pigmentosum group B complementing)	ERCC3	human	2071	atlas	20110725
13897	2072	ERCC4	excision repair cross-complementing rodent repair deficiency, complementation group 4	ERCC4	human	2072	atlas	20110725
13898	2073	ERCC5	excision repair cross-complementing rodent repair deficiency, complementation group 5	ERCC5	human	2073	atlas	20110725
13899	2078	ERG	v-ets erythroblastosis virus E26 oncogene homolog (avian)	ERG	human	2078	atlas	20110725
13900	10460	TACC3	transforming, acidic coiled-coil containing protein 3	TACC3	human	10460	atlas	20110725
13901	5597	MAPK6	mitogen-activated protein kinase 6	MAPK6	human	5597	atlas	20110725
13902	5596	MAPK4	mitogen-activated protein kinase 4	MAPK4	human	5596	atlas	20110725
13903	2101	ESRRA	estrogen-related receptor alpha	ESRRA	human	2101	atlas	20110725
13904	54206	ERRFI1	ERBB receptor feedback inhibitor 1	ERRFI1	human	54206	atlas	20110725
13905	2623	GATA1	GATA binding protein 1 (globin transcription factor 1)	GATA1	human	2623	atlas	20110725
13906	2113	ETS1	v-ets erythroblastosis virus E26 oncogene homolog 1 (avian)	ETS1	human	2113	atlas	20110725
13907	2114	ETS2	v-ets erythroblastosis virus E26 oncogene homolog 2 (avian)	ETS2	human	2114	atlas	20110725
13908	2120	ETV6	ets variant 6	ETV6	human	2120	atlas	20110725
13909	6659	SOX4	SRY (sex determining region Y)-box 4	SOX4	human	6659	atlas	20110725
13910	2122	MECOM	MDS1 and EVI1 complex locus	MECOM	human	2122	atlas	20110725
13911	2130	EWSR1	Ewing sarcoma breakpoint region 1	EWSR1	human	2130	atlas	20110725
13912	2313	FLI1	Friend leukemia virus integration 1	FLI1	human	2313	atlas	20110725
13913	2131	EXT1	exostosin 1	EXT1	human	2131	atlas	20110725
13914	2132	EXT2	exostosin 2	EXT2	human	2132	atlas	20110725
13915	9314	KLF4	Kruppel-like factor 4 (gut)	KLF4	human	9314	atlas	20110725
13916	54623	PAF1	Paf1, RNA polymerase II associated factor, homolog (S. cerevisiae)	PAF1	human	54623	atlas	20110725
13917	2175	FANCA	Fanconi anemia, complementation group A	FANCA	human	2175	atlas	20110725
13918	5467	PPARD	peroxisome proliferator-activated receptor delta	PPARD	human	5467	atlas	20110725
13919	2176	FANCC	Fanconi anemia, complementation group C	FANCC	human	2176	atlas	20110725
13920	2177	FANCD2	Fanconi anemia, complementation group D2	FANCD2	human	2177	atlas	20110725
13921	2178	FANCE	Fanconi anemia, complementation group E	FANCE	human	2178	atlas	20110725
13922	2188	FANCF	Fanconi anemia, complementation group F	FANCF	human	2188	atlas	20110725
13923	2189	FANCG	Fanconi anemia, complementation group G	FANCG	human	2189	atlas	20110725
13924	55179	FAIM	Fas apoptotic inhibitory molecule	FAIM	human	55179	atlas	20110725
13925	6624	FSCN1	fascin homolog 1, actin-bundling protein (Strongylocentrotus purpuratus)	FSCN1	human	6624	atlas	20110725
13926	11146	GLMN	glomulin, FKBP associated protein	GLMN	human	11146	atlas	20110725
13927	29844	TFPT	TCF3 (E2A) fusion partner (in childhood Leukemia)	TFPT	human	29844	atlas	20110725
13928	2192	FBLN1	fibulin 1	FBLN1	human	2192	atlas	20110725
13929	23048	FNBP1	formin binding protein 1	FNBP1	human	23048	atlas	20110725
13930	7391	USF1	upstream transcription factor 1	USF1	human	7391	atlas	20110725
13931	2237	FEN1	flap structure-specific endonuclease 1	FEN1	human	2237	atlas	20110725
13932	11116	FGFR1OP	FGFR1 oncogene partner	FGFR1OP	human	11116	atlas	20110725
13933	2261	FGFR3	fibroblast growth factor receptor 3	FGFR3	human	2261	atlas	20110725
13934	2271	FH	fumarate hydratase	FH	human	2271	atlas	20110725
13935	2272	FHIT	fragile histidine triad gene	FHIT	human	2272	atlas	20110725
13936	7750	ZMYM2	zinc finger, MYM-type 2	ZMYM2	human	7750	atlas	20110725
13937	2308	FOXO1	forkhead box O1	FOXO1	human	2308	atlas	20110725
13938	2304	FOXE1	forkhead box E1 (thyroid transcription factor 2)	FOXE1	human	2304	atlas	20110725
13939	2305	FOXM1	forkhead box M1	FOXM1	human	2305	atlas	20110725
13940	58506	SCAF1	SR-related CTD-associated factor 1	SCAF1	human	58506	atlas	20110725
13941	5660	PSAP	prosaposin	PSAP	human	5660	atlas	20110725
13942	6909	TBX2	T-box 2	TBX2	human	6909	atlas	20110725
13943	55135	WRAP53	WD repeat containing, antisense to TP53	WRAP53	human	55135	atlas	20110725
13944	10825	NEU3	sialidase 3 (membrane sialidase)	NEU3	human	10825	atlas	20110725
13945	60682	SMAP1	small ArfGAP 1	SMAP1	human	60682	atlas	20110725
13946	10401	PIAS3	protein inhibitor of activated STAT, 3	PIAS3	human	10401	atlas	20110725
13947	26959	HBP1	HMG-box transcription factor 1	HBP1	human	26959	atlas	20110725
13948	142678	MIB2	mindbomb homolog 2 (Drosophila)	MIB2	human	142678	atlas	20110725
13949	64754	SMYD3	SET and MYND domain containing 3	SMYD3	human	64754	atlas	20110725
13950	150465	TTL	tubulin tyrosine ligase	TTL	human	150465	atlas	20110725
13951	79661	NEIL1	nei endonuclease VIII-like 1 (E. coli)	NEIL1	human	79661	atlas	20110725
13952	5326	PLAGL2	pleiomorphic adenoma gene-like 2	PLAGL2	human	5326	atlas	20110725
13953	50940	PDE11A	phosphodiesterase 11A	PDE11A	human	50940	atlas	20110725
13954	6464	SHC1	SHC (Src homology 2 domain containing) transforming protein 1	SHC1	human	6464	atlas	20110725
13955	55384	MEG3	maternally expressed 3 (non-protein coding)	MEG3	human	55384	atlas	20110725
13956	7869	SEMA3B	sema domain, immunoglobulin domain (Ig), short basic domain, secreted, (semaphorin) 3B	SEMA3B	human	7869	atlas	20110725
13957	7074	TIAM1	T-cell lymphoma invasion and metastasis 1	TIAM1	human	7074	atlas	20110725
13958	124540	MSI2	musashi homolog 2 (Drosophila)	MSI2	human	124540	atlas	20110725
13959	6566	SLC16A1	solute carrier family 16, member 1 (monocarboxylic acid transporter 1)	SLC16A1	human	6566	atlas	20110725
13960	10514	MYBBP1A	MYB binding protein (P160) 1a	MYBBP1A	human	10514	atlas	20110725
13961	5330	PLCB2	phospholipase C, beta 2	PLCB2	human	5330	atlas	20110725
13962	284110	GSDMA	gasdermin A	GSDMA	human	284110	atlas	20110725
13963	10451	VAV3	vav 3 guanine nucleotide exchange factor	VAV3	human	10451	atlas	20110725
13964	284654	RSPO1	R-spondin 1	RSPO1	human	284654	atlas	20110725
13965	7113	TMPRSS2	transmembrane protease, serine 2	TMPRSS2	human	7113	atlas	20110725
13966	8204	NRIP1	nuclear receptor interacting protein 1	NRIP1	human	8204	atlas	20110725
13967	10272	FSTL3	follistatin-like 3 (secreted glycoprotein)	FSTL3	human	10272	atlas	20110725
13968	96459	FNIP1	folliculin interacting protein 1	FNIP1	human	96459	atlas	20110725
13969	51741	WWOX	WW domain containing oxidoreductase	WWOX	human	51741	atlas	20110725
13970	3169	FOXA1	forkhead box A1	FOXA1	human	3169	atlas	20110725
13971	2475	MTOR	mechanistic target of rapamycin (serine/threonine kinase)	MTOR	human	2475	atlas	20110725
13972	6424	SFRP4	secreted frizzled-related protein 4	SFRP4	human	6424	atlas	20110725
13973	10468	FST	follistatin	FST	human	10468	atlas	20110725
13974	2521	FUS	fused in sarcoma	FUS	human	2521	atlas	20110725
13975	2530	FUT8	fucosyltransferase 8 (alpha (1,6) fucosyltransferase)	FUT8	human	2530	atlas	20110725
13976	5997	RGS2	regulator of G-protein signaling 2, 24kDa	RGS2	human	5997	atlas	20110725
13977	10181	RBM5	RNA binding motif protein 5	RBM5	human	10181	atlas	20110725
13978	9846	GAB2	GRB2-associated binding protein 2	GAB2	human	9846	atlas	20110725
13979	60674	GAS5	growth arrest-specific 5 (non-protein coding)	GAS5	human	60674	atlas	20110725
13980	8522	GAS7	growth arrest-specific 7	GAS7	human	8522	atlas	20110725
13981	2624	GATA2	GATA binding protein 2	GATA2	human	2624	atlas	20110725
13982	7799	PRDM2	PR domain containing 2, with ZNF domain	PRDM2	human	7799	atlas	20110725
13983	2627	GATA6	GATA binding protein 6	GATA6	human	2627	atlas	20110725
13984	2633	GBP1	guanylate binding protein 1, interferon-inducible	GBP1	human	2633	atlas	20110725
13985	10562	OLFM4	olfactomedin 4	OLFM4	human	10562	atlas	20110725
13986	5047	PAEP	progestagen-associated endometrial protein	PAEP	human	5047	atlas	20110725
13987	9518	GDF15	growth differentiation factor 15	GDF15	human	9518	atlas	20110725
13988	2896	GRN	granulin	GRN	human	2896	atlas	20110725
13989	8328	GFI1B	growth factor independent 1B transcription repressor	GFI1B	human	8328	atlas	20110725
13990	51738	GHRL	ghrelin/obestatin prepropeptide	GHRL	human	51738	atlas	20110725
13991	4282	MIF	macrophage migration inhibitory factor (glycosylation-inhibiting factor)	MIF	human	4282	atlas	20110725
13992	2735	GLI1	GLI family zinc finger 1	GLI1	human	2735	atlas	20110725
13993	29997	GLTSCR2	glioma tumor suppressor candidate region gene 2	GLTSCR2	human	29997	atlas	20110725
13994	51199	NIN	ninein (GSK3B interacting protein)	NIN	human	51199	atlas	20110725
13995	2719	GPC3	glypican 3	GPC3	human	2719	atlas	20110725
13996	8833	GMPS	guanine monphosphate synthetase	GMPS	human	8833	atlas	20110725
13997	10399	GNB2L1	guanine nucleotide binding protein (G protein), beta polypeptide 2-like 1	GNB2L1	human	10399	atlas	20110725
13998	4915	NTRK2	neurotrophic tyrosine kinase, receptor, type 2	NTRK2	human	4915	atlas	20110725
13999	2262	GPC5	glypican 5	GPC5	human	2262	atlas	20110725
14000	10243	GPHN	gephyrin	GPHN	human	10243	atlas	20110725
14001	10457	GPNMB	glycoprotein (transmembrane) nmb	GPNMB	human	10457	atlas	20110725
14002	8111	GPR68	G protein-coupled receptor 68	GPR68	human	8111	atlas	20110725
14003	2887	GRB10	growth factor receptor-bound protein 10	GRB10	human	2887	atlas	20110725
14004	3651	PDX1	pancreatic and duodenal homeobox 1	PDX1	human	3651	atlas	20110725
14005	2956	MSH6	mutS homolog 6 (E. coli)	MSH6	human	2956	atlas	20110725
14006	5910	RAP1GDS1	RAP1, GTP-GDP dissociation stimulator 1	RAP1GDS1	human	5910	atlas	20110725
14007	3014	H2AFX	H2A histone family, member X	H2AFX	human	3014	atlas	20110725
14008	6019	RLN2	relaxin 2	RLN2	human	6019	atlas	20110725
14009	6692	SPINT1	serine peptidase inhibitor, Kunitz type 1	SPINT1	human	6692	atlas	20110725
14010	3037	HAS2	hyaluronan synthase 2	HAS2	human	3037	atlas	20110725
14011	3110	MNX1	motor neuron and pancreas homeobox 1	MNX1	human	3110	atlas	20110725
14012	5052	PRDX1	peroxiredoxin 1	PRDX1	human	5052	atlas	20110725
14013	51773	RSF1	remodeling and spacing factor 1	RSF1	human	51773	atlas	20110725
14014	5037	PEBP1	phosphatidylethanolamine binding protein 1	PEBP1	human	5037	atlas	20110725
14015	8841	HDAC3	histone deacetylase 3	HDAC3	human	8841	atlas	20110725
14016	4193	MDM2	Mdm2 p53 binding protein homolog (mouse)	MDM2	human	4193	atlas	20110725
14017	6938	TCF12	transcription factor 12	TCF12	human	6938	atlas	20110725
14018	22807	IKZF2	IKAROS family zinc finger 2 (Helios)	IKZF2	human	22807	atlas	20110725
14019	3077	HFE	hemochromatosis	HFE	human	3077	atlas	20110725
14020	5744	PTHLH	parathyroid hormone-like hormone	PTHLH	human	5744	atlas	20110725
14021	3090	HIC1	hypermethylated in cancer 1	HIC1	human	3090	atlas	20110725
14022	6596	HLTF	helicase-like transcription factor	HLTF	human	6596	atlas	20110725
14023	3092	HIP1	huntingtin interacting protein 1	HIP1	human	3092	atlas	20110725
14024	11012	KLK11	kallikrein-related peptidase 11	KLK11	human	11012	atlas	20110725
14025	182	JAG1	jagged 1	JAG1	human	182	atlas	20110725
14026	3714	JAG2	jagged 2	JAG2	human	3714	atlas	20110725
14027	79084	WDR77	WD repeat domain 77	WDR77	human	79084	atlas	20110725
14028	3131	HLF	hepatic leukemia factor	HLF	human	3131	atlas	20110725
14029	3159	HMGA1	high mobility group AT-hook 1	HMGA1	human	3159	atlas	20110725
14030	8091	HMGA2	high mobility group AT-hook 2	HMGA2	human	8091	atlas	20110725
14031	5378	PMS1	PMS1 postmeiotic segregation increased 1 (S. cerevisiae)	PMS1	human	5378	atlas	20110725
14032	30012	TLX3	T-cell leukemia homeobox 3	TLX3	human	30012	atlas	20110725
14033	3205	HOXA9	homeobox A9	HOXA9	human	3205	atlas	20110725
14034	3207	HOXA11	homeobox A11	HOXA11	human	3207	atlas	20110725
14035	3229	HOXC13	homeobox C13	HOXC13	human	3229	atlas	20110725
14036	5793	PTPRG	protein tyrosine phosphatase, receptor type, G	PTPRG	human	5793	atlas	20110725
14037	3265	HRAS	v-Ha-ras Harvey rat sarcoma viral oncogene homolog	HRAS	human	3265	atlas	20110725
14038	6495	SIX1	SIX homeobox 1	SIX1	human	6495	atlas	20110725
14039	4085	MAD2L1	MAD2 mitotic arrest deficient-like 1 (yeast)	MAD2L1	human	4085	atlas	20110725
14040	10808	HSPH1	heat shock 105kDa/110kDa protein 1	HSPH1	human	10808	atlas	20110725
14041	10131	TRAP1	TNF receptor-associated protein 1	TRAP1	human	10131	atlas	20110725
14042	30968	STOML2	stomatin (EPB72)-like 2	STOML2	human	30968	atlas	20110725
14043	51499	TRIAP1	TP53 regulated inhibitor of apoptosis 1	TRIAP1	human	51499	atlas	20110725
14044	3339	HSPG2	heparan sulfate proteoglycan 2	HSPG2	human	3339	atlas	20110725
14045	22801	ITGA11	integrin, alpha 11	ITGA11	human	22801	atlas	20110725
14046	55808	ST6GALNAC1	ST6 (alpha-N-acetyl-neuraminyl-2,3-beta-galactosyl-1,3)-N-acetylgalactosaminide alpha-2,6-sialyltransferase 1	ST6GALNAC1	human	55808	atlas	20110725
14047	6195	RPS6KA1	ribosomal protein S6 kinase, 90kDa, polypeptide 1	RPS6KA1	human	6195	atlas	20110725
14048	9928	KIF14	kinesin family member 14	KIF14	human	9928	atlas	20110725
14049	3364	HUS1	HUS1 checkpoint homolog (S. pombe)	HUS1	human	3364	atlas	20110725
14050	8692	HYAL2	hyaluronoglucosaminidase 2	HYAL2	human	8692	atlas	20110725
14051	6418	SET	SET nuclear oncogene	SET	human	6418	atlas	20110725
14052	10848	PPP1R13L	protein phosphatase 1, regulatory (inhibitor) subunit 13 like	PPP1R13L	human	10848	atlas	20110725
14053	6400	SEL1L	sel-1 suppressor of lin-12-like (C. elegans)	SEL1L	human	6400	atlas	20110725
14054	3400	ID4	inhibitor of DNA binding 4, dominant negative helix-loop-helix protein	ID4	human	3400	atlas	20110725
14055	169355	IDO2	indoleamine 2,3-dioxygenase 2	IDO2	human	169355	atlas	20110725
14056	3482	IGF2R	insulin-like growth factor 2 receptor	IGF2R	human	3482	atlas	20110725
14057	3492	IGH@	immunoglobulin heavy locus	IGH@	human	3492	atlas	20110725
14058	50802	IGK@	immunoglobulin kappa locus	IGK@	human	50802	atlas	20110725
14059	3535	IGL@	immunoglobulin lambda locus	IGL@	human	3535	atlas	20110725
14060	10320	IKZF1	IKAROS family zinc finger 1 (Ikaros)	IKZF1	human	10320	atlas	20110725
14061	50616	IL22	interleukin 22	IL22	human	50616	atlas	20110725
14062	50615	IL21R	interleukin 21 receptor	IL21R	human	50615	atlas	20110725
14063	51561	IL23A	interleukin 23, alpha subunit p19	IL23A	human	51561	atlas	20110725
14064	3562	IL3	interleukin 3 (colony-stimulating factor, multiple)	IL3	human	3562	atlas	20110725
14065	3622	ING2	inhibitor of growth family, member 2	ING2	human	3622	atlas	20110725
14066	51147	ING4	inhibitor of growth family, member 4	ING4	human	51147	atlas	20110725
14067	261729	STEAP2	six transmembrane epithelial antigen of the prostate 2	STEAP2	human	261729	atlas	20110725
14068	5971	RELB	v-rel reticuloendotheliosis viral oncogene homolog B	RELB	human	5971	atlas	20110725
14069	3659	IRF1	interferon regulatory factor 1	IRF1	human	3659	atlas	20110725
14070	3662	IRF4	interferon regulatory factor 4	IRF4	human	3662	atlas	20110725
14071	7033	TFF3	trefoil factor 3 (intestinal)	TFF3	human	7033	atlas	20110725
14072	3717	JAK2	Janus kinase 2	JAK2	human	3717	atlas	20110725
14073	5599	MAPK8	mitogen-activated protein kinase 8	MAPK8	human	5599	atlas	20110725
14074	5601	MAPK9	mitogen-activated protein kinase 9	MAPK9	human	5601	atlas	20110725
14075	5602	MAPK10	mitogen-activated protein kinase 10	MAPK10	human	5602	atlas	20110725
14076	3726	JUNB	jun B proto-oncogene	JUNB	human	3726	atlas	20110725
14077	3727	JUND	jun D proto-oncogene	JUND	human	3727	atlas	20110725
14078	4087	SMAD2	SMAD family member 2	SMAD2	human	4087	atlas	20110725
14079	65268	WNK2	WNK lysine deficient protein kinase 2	WNK2	human	65268	atlas	20110725
14080	23157	SEPT6	septin 6	SEPT6	human	23157	atlas	20110725
14081	4735	SEPT2	septin 2	SEPT2	human	4735	atlas	20110725
14082	7248	TSC1	tuberous sclerosis 1	TSC1	human	7248	atlas	20110725
14083	5364	PLXNB1	plexin B1	PLXNB1	human	5364	atlas	20110725
14084	5909	RAP1GAP	RAP1 GTPase activating protein	RAP1GAP	human	5909	atlas	20110725
14085	9958	USP15	ubiquitin specific peptidase 15	USP15	human	9958	atlas	20110725
14086	23239	PHLPP1	PH domain and leucine rich repeat protein phosphatase 1	PHLPP1	human	23239	atlas	20110725
14087	9886	RHOBTB1	Rho-related BTB domain containing 1	RHOBTB1	human	9886	atlas	20110725
14088	23266	LPHN2	latrophilin 2	LPHN2	human	23266	atlas	20110725
14089	4591	TRIM37	tripartite motif containing 37	TRIM37	human	4591	atlas	20110725
14090	23035	PHLPP2	PH domain and leucine rich repeat protein phosphatase 2	PHLPP2	human	23035	atlas	20110725
14091	57504	MTA3	metastasis associated 1 family, member 3	MTA3	human	57504	atlas	20110725
14092	84441	MAML2	mastermind-like 2 (Drosophila)	MAML2	human	84441	atlas	20110725
14093	57787	MARK4	MAP/microtubule affinity-regulating kinase 4	MARK4	human	57787	atlas	20110725
14094	4254	KITLG	KIT ligand	KITLG	human	4254	atlas	20110725
14095	5655	KLK10	kallikrein-related peptidase 10	KLK10	human	5655	atlas	20110725
14096	5650	KLK7	kallikrein-related peptidase 7	KLK7	human	5650	atlas	20110725
14097	389692	MAFA	v-maf musculoaponeurotic fibrosarcoma oncogene homolog A (avian)	MAFA	human	389692	atlas	20110725
14098	3845	KRAS	v-Ki-ras2 Kirsten rat sarcoma viral oncogene homolog	KRAS	human	3845	atlas	20110725
14099	6789	STK4	serine/threonine kinase 4	STK4	human	6789	atlas	20110725
14100	8844	KSR1	kinase suppressor of ras 1	KSR1	human	8844	atlas	20110725
14101	3927	LASP1	LIM and SH3 protein 1	LASP1	human	3927	atlas	20110725
14102	3973	LHCGR	luteinizing hormone/choriogonadotropin receptor	LHCGR	human	3973	atlas	20110725
14103	3932	LCK	lymphocyte-specific protein tyrosine kinase	LCK	human	3932	atlas	20110725
14104	3936	LCP1	lymphocyte cytosolic protein 1 (L-plastin)	LCP1	human	3936	atlas	20110725
14105	4586	MUC5AC	mucin 5AC, oligomeric mucus/gel-forming	MUC5AC	human	4586	atlas	20110725
14106	11168	PSIP1	PC4 and SFRS1 interacting protein 1	PSIP1	human	11168	atlas	20110725
14107	10186	LHFP	lipoma HMGIC fusion partner	LHFP	human	10186	atlas	20110725
14108	8994	LIMD1	LIM domains containing 1	LIMD1	human	8994	atlas	20110725
14109	25800	SLC39A6	solute carrier family 39 (zinc transporter), member 6	SLC39A6	human	25800	atlas	20110725
14110	4005	LMO2	LIM domain only 2 (rhombotin-like 1)	LMO2	human	4005	atlas	20110725
14111	81607	PVRL4	poliovirus receptor-related 4	PVRL4	human	81607	atlas	20110725
14112	11065	UBE2C	ubiquitin-conjugating enzyme E2C	UBE2C	human	11065	atlas	20110725
14113	4015	LOX	lysyl oxidase	LOX	human	4015	atlas	20110725
14114	4017	LOXL2	lysyl oxidase-like 2	LOXL2	human	4017	atlas	20110725
14115	7069	THRSP	thyroid hormone responsive	THRSP	human	7069	atlas	20110725
14116	4026	LPP	LIM domain containing preferred translocation partner in lipoma	LPP	human	4026	atlas	20110725
14117	28992	MACROD1	MACRO domain containing 1	MACROD1	human	28992	atlas	20110725
14118	9961	MVP	major vault protein	MVP	human	9961	atlas	20110725
14119	4049	LTA	lymphotoxin alpha (TNF superfamily, member 1)	LTA	human	4049	atlas	20110725
14120	4308	TRPM1	transient receptor potential cation channel, subfamily M, member 1	TRPM1	human	4308	atlas	20110725
14121	4066	LYL1	lymphoblastic leukemia derived sequence 1	LYL1	human	4066	atlas	20110725
14122	4791	NFKB2	nuclear factor of kappa light polypeptide gene enhancer in B-cells 2 (p49/p100)	NFKB2	human	4791	atlas	20110725
14123	4118	MAL	mal, T-cell differentiation protein	MAL	human	4118	atlas	20110725
14124	57591	MKL1	megakaryoblastic leukemia (translocation) 1	MKL1	human	57591	atlas	20110725
14125	10892	MALT1	mucosa associated lymphoid tissue lymphoma translocation gene 1	MALT1	human	10892	atlas	20110725
14126	10988	METAP2	methionyl aminopeptidase 2	METAP2	human	10988	atlas	20110725
14127	6885	MAP3K7	mitogen-activated protein kinase kinase kinase 7	MAP3K7	human	6885	atlas	20110725
14128	4134	MAP4	microtubule-associated protein 4	MAP4	human	4134	atlas	20110725
14129	5603	MAPK13	mitogen-activated protein kinase 13	MAPK13	human	5603	atlas	20110725
14130	9261	MAPKAPK2	mitogen-activated protein kinase-activated protein kinase 2	MAPKAPK2	human	9261	atlas	20110725
14131	5268	SERPINB5	serpin peptidase inhibitor, clade B (ovalbumin), member 5	SERPINB5	human	5268	atlas	20110725
14132	5015	OTX2	orthodenticle homeobox 2	OTX2	human	5015	atlas	20110725
14133	4306	NR3C2	nuclear receptor subfamily 3, group C, member 2	NR3C2	human	4306	atlas	20110725
14134	9123	SLC16A3	solute carrier family 16, member 3 (monocarboxylic acid transporter 4)	SLC16A3	human	9123	atlas	20110725
14135	259283	MDS2	myelodysplastic syndrome 2 translocation associated	MDS2	human	259283	atlas	20110725
14136	63976	PRDM16	PR domain containing 16	PRDM16	human	63976	atlas	20110725
14137	4221	MEN1	multiple endocrine neoplasia I	MEN1	human	4221	atlas	20110725
14138	4233	MET	met proto-oncogene (hepatocyte growth factor receptor)	MET	human	4233	atlas	20110725
14139	6494	SIPA1	signal-induced proliferation-associated 1	SIPA1	human	6494	atlas	20110725
14140	5757	PTMA	prothymosin, alpha	PTMA	human	5757	atlas	20110725
14141	6760	SS18	synovial sarcoma translocation, chromosome 18	SS18	human	6760	atlas	20110725
14142	7443	VRK1	vaccinia related kinase 1	VRK1	human	7443	atlas	20110725
14143	6801	STRN	striatin, calmodulin binding protein	STRN	human	6801	atlas	20110725
14144	9966	TNFSF15	tumor necrosis factor (ligand) superfamily, member 15	TNFSF15	human	9966	atlas	20110725
14145	83881	MIXL1	Mix paired-like homeobox	MIXL1	human	83881	atlas	20110725
14146	5931	RBBP7	retinoblastoma binding protein 7	RBBP7	human	5931	atlas	20110725
14147	26872	STEAP1	six transmembrane epithelial antigen of the prostate 1	STEAP1	human	26872	atlas	20110725
14148	51450	PRRX2	paired related homeobox 2	PRRX2	human	51450	atlas	20110725
14149	5027	P2RX7	purinergic receptor P2X, ligand-gated ion channel, 7	P2RX7	human	5027	atlas	20110725
14150	5524	PPP2R4	protein phosphatase 2A activator, regulatory subunit 4	PPP2R4	human	5524	atlas	20110725
14151	9414	TJP2	tight junction protein 2 (zona occludens 2)	TJP2	human	9414	atlas	20110725
14152	65997	RASL11B	RAS-like, family 11, member B	RASL11B	human	65997	atlas	20110725
14153	4982	TNFRSF11B	tumor necrosis factor receptor superfamily, member 11b	TNFRSF11B	human	4982	atlas	20110725
14154	399694	SHC4	SHC (Src homology 2 domain containing) family, member 4	SHC4	human	399694	atlas	20110725
14155	9168	TMSB10	thymosin beta 10	TMSB10	human	9168	atlas	20110725
14156	6286	S100P	S100 calcium binding protein P	S100P	human	6286	atlas	20110725
14157	406903	MIR10B	microRNA 10b	MIR10B	human	406903	atlas	20110725
14158	406910	MIR125A	microRNA 125a	MIR125A	human	406910	atlas	20110725
14159	406911	MIR125B1	microRNA 125b-1	MIR125B1	human	406911	atlas	20110725
14160	406912	MIR125B2	microRNA 125b-2	MIR125B2	human	406912	atlas	20110725
14161	406991	MIR21	microRNA 21	MIR21	human	406991	atlas	20110725
14162	407006	MIR221	microRNA 221	MIR221	human	407006	atlas	20110725
14163	407007	MIR222	microRNA 222	MIR222	human	407007	atlas	20110725
14164	407043	MIR7-1	microRNA 7-1	MIR7-1	human	407043	atlas	20110725
14165	4291	MLF1	myeloid leukemia factor 1	MLF1	human	4291	atlas	20110725
14166	4583	MUC2	mucin 2, oligomeric mucus/gel-forming	MUC2	human	4583	atlas	20110725
14167	5728	PTEN	phosphatase and tensin homolog	PTEN	human	5728	atlas	20110725
14168	4320	MMP11	matrix metallopeptidase 11 (stromelysin 3)	MMP11	human	4320	atlas	20110725
14169	4323	MMP14	matrix metallopeptidase 14 (membrane-inserted)	MMP14	human	4323	atlas	20110725
14170	7468	WHSC1	Wolf-Hirschhorn syndrome candidate 1	WHSC1	human	7468	atlas	20110725
14171	4330	MN1	meningioma (disrupted in balanced translocation) 1	MN1	human	4330	atlas	20110725
14172	5320	PLA2G2A	phospholipase A2, group IIA (platelets, synovial fluid)	PLA2G2A	human	5320	atlas	20110725
14173	4478	MSN	moesin	MSN	human	4478	atlas	20110725
14174	9112	MTA1	metastasis associated 1	MTA1	human	9112	atlas	20110725
14175	4524	MTHFR	methylenetetrahydrofolate reductase (NAD(P)H)	MTHFR	human	4524	atlas	20110725
14176	140453	MUC17	mucin 17, cell surface associated	MUC17	human	140453	atlas	20110725
14177	4585	MUC4	mucin 4, cell surface associated	MUC4	human	4585	atlas	20110725
14178	4588	MUC6	mucin 6, oligomeric mucus/gel-forming	MUC6	human	4588	atlas	20110725
14179	4595	MUTYH	mutY homolog (E. coli)	MUTYH	human	4595	atlas	20110725
14180	4601	MXI1	MAX interactor 1	MXI1	human	4601	atlas	20110725
14181	4613	MYCN	v-myc myelocytomatosis viral related oncogene, neuroblastoma derived (avian)	MYCN	human	4613	atlas	20110725
14182	26579	MYEOV	myeloma overexpressed (in a subset of t(11;14) positive multiple myelomas)	MYEOV	human	26579	atlas	20110725
14183	4629	MYH11	myosin, heavy chain 11, smooth muscle	MYH11	human	4629	atlas	20110725
14184	4627	MYH9	myosin, heavy chain 9, non-muscle	MYH9	human	4627	atlas	20110725
14185	5371	PML	promyelocytic leukemia	PML	human	5371	atlas	20110725
14186	171024	SYNPO2	synaptopodin 2	SYNPO2	human	171024	atlas	20110725
14187	4683	NBN	nibrin	NBN	human	4683	atlas	20110725
14188	51517	NCKIPSD	NCK interacting protein with SH3 domain	NCKIPSD	human	51517	atlas	20110725
14189	6285	S100B	S100 calcium binding protein B	S100B	human	6285	atlas	20110725
14190	7170	TPM3	tropomyosin 3	TPM3	human	7170	atlas	20110725
14191	6591	SNAI2	snail homolog 2 (Drosophila)	SNAI2	human	6591	atlas	20110725
14192	4916	NTRK3	neurotrophic tyrosine kinase, receptor, type 3	NTRK3	human	4916	atlas	20110725
14193	4763	NF1	neurofibromin 1	NF1	human	4763	atlas	20110725
14194	4771	NF2	neurofibromin 2 (merlin)	NF2	human	4771	atlas	20110725
14195	4790	NFKB1	nuclear factor of kappa light polypeptide gene enhancer in B-cells 1	NFKB1	human	4790	atlas	20110725
14196	5970	RELA	v-rel reticuloendotheliosis viral oncogene homolog A (avian)	RELA	human	5970	atlas	20110725
14197	6528	SLC5A5	solute carrier family 5 (sodium iodide symporter), member 5	SLC5A5	human	6528	atlas	20110725
14198	6863	TAC1	tachykinin, precursor 1	TAC1	human	6863	atlas	20110725
14199	4821	NKX2-2	NK2 homeobox 2	NKX2-2	human	4821	atlas	20110725
14200	4836	NMT1	N-myristoyltransferase 1	NMT1	human	4836	atlas	20110725
14201	4841	NONO	non-POU domain containing, octamer-binding	NONO	human	4841	atlas	20110725
14202	4851	NOTCH1	notch 1	NOTCH1	human	4851	atlas	20110725
14203	4886	NPY1R	neuropeptide Y receptor Y1	NPY1R	human	4886	atlas	20110725
14204	4852	NPY	neuropeptide Y	NPY	human	4852	atlas	20110725
14205	5468	PPARG	peroxisome proliferator-activated receptor gamma	PPARG	human	5468	atlas	20110725
14206	4893	NRAS	neuroblastoma RAS viral (v-ras) oncogene homolog	NRAS	human	4893	atlas	20110725
14207	5978	REST	RE1-silencing transcription factor	REST	human	5978	atlas	20110725
14208	64324	NSD1	nuclear receptor binding SET domain protein 1	NSD1	human	64324	atlas	20110725
14209	54904	WHSC1L1	Wolf-Hirschhorn syndrome candidate 1-like 1	WHSC1L1	human	54904	atlas	20110725
14210	4926	NUMA1	nuclear mitotic apparatus protein 1	NUMA1	human	4926	atlas	20110725
14211	5903	RANBP2	RAN binding protein 2	RANBP2	human	5903	atlas	20110725
14212	4928	NUP98	nucleoporin 98kDa	NUP98	human	4928	atlas	20110725
14213	4978	OPCML	opioid binding protein/cell adhesion molecule-like	OPCML	human	4978	atlas	20110725
14214	220064	ORAOV1	oral cancer overexpressed 1	ORAOV1	human	220064	atlas	20110725
14215	64783	RBM15	RNA binding motif protein 15	RBM15	human	64783	atlas	20110725
14216	7705	ZNF146	zinc finger protein 146	ZNF146	human	7705	atlas	20110725
14217	5293	PIK3CD	phosphoinositide-3-kinase, catalytic, delta polypeptide	PIK3CD	human	5293	atlas	20110725
14218	7157	TP53	tumor protein p53	TP53	human	7157	atlas	20110725
14219	5076	PAX2	paired box 2	PAX2	human	5076	atlas	20110725
14220	5083	PAX9	paired box 9	PAX9	human	5083	atlas	20110725
14221	5074	PAWR	PRKC, apoptosis, WT1, regulator	PAWR	human	5074	atlas	20110725
14222	8643	PTCH2	patched 2	PTCH2	human	8643	atlas	20110725
14223	7849	PAX8	paired box 8	PAX8	human	7849	atlas	20110725
14224	5087	PBX1	pre-B-cell leukemia homeobox 1	PBX1	human	5087	atlas	20110725
14225	5155	PDGFB	platelet-derived growth factor beta polypeptide	PDGFB	human	5155	atlas	20110725
14226	5292	PIM1	pim-1 oncogene	PIM1	human	5292	atlas	20110725
14227	23236	PLCB1	phospholipase C, beta 1 (phosphoinositide-specific)	PLCB1	human	23236	atlas	20110725
14228	5587	PRKD1	protein kinase D1	PRKD1	human	5587	atlas	20110725
14229	5324	PLAG1	pleiomorphic adenoma gene 1	PLAG1	human	5324	atlas	20110725
14230	5333	PLCD1	phospholipase C, delta 1	PLCD1	human	5333	atlas	20110725
14231	5337	PLD1	phospholipase D1, phosphatidylcholine-specific	PLD1	human	5337	atlas	20110725
14232	5347	PLK1	polo-like kinase 1	PLK1	human	5347	atlas	20110725
14233	7704	ZBTB16	zinc finger and BTB domain containing 16	ZBTB16	human	7704	atlas	20110725
14234	9185	REPS2	RALBP1 associated Eps domain containing 2	REPS2	human	9185	atlas	20110725
14235	5429	POLH	polymerase (DNA directed), eta	POLH	human	5429	atlas	20110725
14236	11281	POU6F2	POU class 6 homeobox 2	POU6F2	human	11281	atlas	20110725
14237	5546	PRCC	papillary renal cell carcinoma (translocation-associated)	PRCC	human	5546	atlas	20110725
14238	5618	PRLR	prolactin receptor	PRLR	human	5618	atlas	20110725
14239	8000	PSCA	prostate stem cell antigen	PSCA	human	8000	atlas	20110725
14240	6421	SFPQ	splicing factor proline/glutamine-rich	SFPQ	human	6421	atlas	20110725
14241	6278	S100A7	S100 calcium binding protein A7	S100A7	human	6278	atlas	20110725
14242	8805	TRIM24	tripartite motif containing 24	TRIM24	human	8805	atlas	20110725
14243	5727	PTCH1	patched 1	PTCH1	human	5727	atlas	20110725
14244	11099	PTPN21	protein tyrosine phosphatase, non-receptor type 21	PTPN21	human	11099	atlas	20110725
14245	6688	SPI1	spleen focus forming virus (SFFV) proviral integration oncogene spi1	SPI1	human	6688	atlas	20110725
14246	5697	PYY	peptide YY	PYY	human	5697	atlas	20110725
14247	6240	RRM1	ribonucleotide reductase M1	RRM1	human	6240	atlas	20110725
14248	5883	RAD9A	RAD9 homolog A (S. pombe)	RAD9A	human	5883	atlas	20110725
14249	5906	RAP1A	RAP1A, member of RAS oncogene family	RAP1A	human	5906	atlas	20110725
14250	5908	RAP1B	RAP1B, member of RAS oncogene family	RAP1B	human	5908	atlas	20110725
14251	5911	RAP2A	RAP2A, member of RAS oncogene family	RAP2A	human	5911	atlas	20110725
14252	5912	RAP2B	RAP2B, member of RAS oncogene family	RAP2B	human	5912	atlas	20110725
14253	5914	RARA	retinoic acid receptor, alpha	RARA	human	5914	atlas	20110725
14254	5918	RARRES1	retinoic acid receptor responder (tazarotene induced) 1	RARRES1	human	5918	atlas	20110725
14255	5925	RB1	retinoblastoma 1	RB1	human	5925	atlas	20110725
14256	8148	TAF15	TAF15 RNA polymerase II, TATA box binding protein (TBP)-associated factor, 68kDa	TAF15	human	8148	atlas	20110725
14257	9400	RECQL5	RecQ protein-like 5	RECQL5	human	9400	atlas	20110725
14258	5965	RECQL	RecQ protein-like (DNA helicase Q1-like)	RECQL	human	5965	atlas	20110725
14259	83998	REG4	regenerating islet-derived family, member 4	REG4	human	83998	atlas	20110725
14260	5966	REL	v-rel reticuloendotheliosis viral oncogene homolog (avian)	REL	human	5966	atlas	20110725
14261	6118	RPA2	replication protein A2, 32kDa	RPA2	human	6118	atlas	20110725
14262	5979	RET	ret proto-oncogene	RET	human	5979	atlas	20110725
14263	8635	RNASET2	ribonuclease T2	RNASET2	human	8635	atlas	20110725
14264	6154	RPL26	ribosomal protein L26	RPL26	human	6154	atlas	20110725
14265	6284	S100A13	S100 calcium binding protein A13	S100A13	human	6284	atlas	20110725
14266	60485	SAV1	salvador homolog 1 (Drosophila)	SAV1	human	60485	atlas	20110725
14267	6304	SATB1	SATB homeobox 1	SATB1	human	6304	atlas	20110725
14268	6886	TAL1	T-cell acute lymphocytic leukemia 1	TAL1	human	6886	atlas	20110725
14269	6390	SDHB	succinate dehydrogenase complex, subunit B, iron sulfur (Ip)	SDHB	human	6390	atlas	20110725
14270	6391	SDHC	succinate dehydrogenase complex, subunit C, integral membrane protein, 15kDa	SDHC	human	6391	atlas	20110725
14271	6392	SDHD	succinate dehydrogenase complex, subunit D, integral membrane protein	SDHD	human	6392	atlas	20110725
14272	6405	SEMA3F	sema domain, immunoglobulin domain (Ig), short basic domain, secreted, (semaphorin) 3F	SEMA3F	human	6405	atlas	20110725
14273	6469	SHH	sonic hedgehog	SHH	human	6469	atlas	20110725
14274	6478	SIAH2	seven in absentia homolog 2 (Drosophila)	SIAH2	human	6478	atlas	20110725
14275	6491	STIL	SCL/TAL1 interrupting locus	STIL	human	6491	atlas	20110725
14276	94241	TP53INP1	tumor protein p53 inducible nuclear protein 1	TP53INP1	human	94241	atlas	20110725
14277	6615	SNAI1	snail homolog 1 (Drosophila)	SNAI1	human	6615	atlas	20110725
14278	6664	SOX11	SRY (sex determining region Y)-box 11	SOX11	human	6664	atlas	20110725
14279	53340	SPA17	sperm autoantigenic protein 17	SPA17	human	53340	atlas	20110725
14280	7032	TFF2	trefoil factor 2	TFF2	human	7032	atlas	20110725
14281	6850	SYK	spleen tyrosine kinase	SYK	human	6850	atlas	20110725
14282	6887	TAL2	T-cell acute lymphocytic leukemia 2	TAL2	human	6887	atlas	20110725
14283	7942	TFEB	transcription factor EB	TFEB	human	7942	atlas	20110725
14284	8115	TCL1A	T-cell leukemia/lymphoma 1A	TCL1A	human	8115	atlas	20110725
14285	9623	TCL1B	T-cell leukemia/lymphoma 1B	TCL1B	human	9623	atlas	20110725
14286	6988	TCTA	T-cell leukemia translocation altered gene	TCTA	human	6988	atlas	20110725
14287	10342	TFG	TRK-fused gene	TFG	human	10342	atlas	20110725
14288	7030	TFE3	transcription factor binding to IGHM enhancer 3	TFE3	human	7030	atlas	20110725
14289	7031	TFF1	trefoil factor 1	TFF1	human	7031	atlas	20110725
14290	7057	THBS1	thrombospondin 1	THBS1	human	7057	atlas	20110725
14291	63923	TNN	tenascin N	TNN	human	63923	atlas	20110725
14292	7150	TOP1	topoisomerase (DNA) I	TOP1	human	7150	atlas	20110725
14293	7171	TPM4	tropomyosin 4	TPM4	human	7171	atlas	20110725
14294	7175	TPR	translocated promoter region (to activated MET oncogene)	TPR	human	7175	atlas	20110725
14295	6955	TRA@	T cell receptor alpha locus	TRA@	human	6955	atlas	20110725
14296	6957	TRB@	T cell receptor beta locus	TRB@	human	6957	atlas	20110725
14297	6964	TRD@	T cell receptor delta locus	TRD@	human	6964	atlas	20110725
14298	9098	USP6	ubiquitin specific peptidase 6 (Tre-2 oncogene)	USP6	human	9098	atlas	20110725
14299	6965	TRG@	T cell receptor gamma locus	TRG@	human	6965	atlas	20110725
14300	7249	TSC2	tuberous sclerosis 2	TSC2	human	7249	atlas	20110725
14301	7409	VAV1	vav 1 guanine nucleotide exchange factor	VAV1	human	7409	atlas	20110725
14302	7428	VHL	von Hippel-Lindau tumor suppressor	VHL	human	7428	atlas	20110725
14303	58189	WFDC1	WAP four-disulfide core domain 1	WFDC1	human	58189	atlas	20110725
14304	7474	WNT5A	wingless-type MMTV integration site family, member 5A	WNT5A	human	7474	atlas	20110725
14305	7486	WRN	Werner syndrome, RecQ helicase-like	WRN	human	7486	atlas	20110725
14306	7490	WT1	Wilms tumor 1	WT1	human	7490	atlas	20110725
14307	7507	XPA	xeroderma pigmentosum, complementation group A	XPA	human	7507	atlas	20110725
14308	7508	XPC	xeroderma pigmentosum, complementation group C	XPC	human	7508	atlas	20110725
14309	7517	XRCC3	X-ray repair complementing defective repair in Chinese hamster cells 3	XRCC3	human	7517	atlas	20110725
14310	10413	YAP1	Yes-associated protein 1	YAP1	human	10413	atlas	20110725
14311	10009	ZBTB33	zinc finger and BTB domain containing 33	ZBTB33	human	10009	atlas	20110725
14312	55332	DRAM1	DNA-damage regulated autophagy modulator 1	DRAM	human	55332	atlas	20110725
14313	92521	SPECC1	sperm antigen with calponin homology and coiled-coil domains 1	CYTSB	human	92521	atlas	20110725
14314	23522	KAT6B	K(lysine) acetyltransferase 6B	MYST4	human	23522	atlas	20110725
14315	100272147	MTCP1NB	mature T-cell proliferation 1 neighbor	MTCP1	human	100272147	atlas	20110725
14316	30816	ERVW-1	endogenous retrovirus group W, member 1	ERVWE1	human	30816	atlas	20110725
14317	23552	CDK20	cyclin-dependent kinase 20	CCRK	human	23552	atlas	20110725
14318	7994	KAT6A	K(lysine) acetyltransferase 6A	MYST3	human	7994	atlas	20110725
14319	606	NBEAP1	neurobeachin pseudogene 1	BCL8	human	606	atlas	20110725
14320	2475	MTOR	mechanistic target of rapamycin (serine/threonine kinase)	FRAP1	human	2475	atlas	20110725
14321	23081	KDM4C	lysine (K)-specific demethylase 4C	JMJD2C	human	23081	atlas	20110725
14322	84324	SARNP	SARNP SAP domain containing ribonucleoprotein	CIP29	human	84324	atlas	20110725
14323	5892	RAD51D	RAD51 homolog D (S. cerevisiae)	RAD51L3	human	5892	atlas	20110725
14324	5927	KDM5A	lysine (K)-specific demethylase 5A	JARID1A	human	5927	atlas	20110725
14325	2122	MECOM	MDS1 and EVI1 complex locus	EVI1	human	2122	atlas	20110725
14691	25	ABL1	c-abl oncogene 1, non-receptor tyrosine kinase	ABL1	human	25	waldman	20110725
14692	27	ABL2	v-abl Abelson murine leukemia viral oncogene homolog 2	ABL2	human	27	waldman	20110725
14693	28	ABO	ABO blood group (transferase A, alpha 1-3-N-acetylgalactosaminyltransferase; transferase B, alpha 1-3-galactosyltransferase)	ABO	human	28	waldman	20110725
14694	29	ABR	active BCR-related gene	ABR	human	29	waldman	20110725
14695	207	AKT1	v-akt murine thymoma viral oncogene homolog 1	AKT1	human	207	waldman	20110725
14696	208	AKT2	v-akt murine thymoma viral oncogene homolog 2	AKT2	human	208	waldman	20110725
14697	324	APC	adenomatous polyposis coli	APC	human	324	waldman	20110725
14698	367	AR	androgen receptor	AR	human	367	waldman	20110725
14699	374	AREG	amphiregulin	AREG	human	374	waldman	20110725
14700	558	AXL	AXL receptor tyrosine kinase	AXL	human	558	waldman	20110725
14701	573	BAG1	BCL2-associated athanogene	BAG1	human	573	waldman	20110725
14702	578	BAK1	BCL2-antagonist/killer 1	BAK1	human	578	waldman	20110725
14703	581	BAX	BCL2-associated X protein	BAX	human	581	waldman	20110725
14704	596	BCL2	B-cell CLL/lymphoma 2	BCL2	human	596	waldman	20110725
14705	597	BCL2A1	BCL2-related protein A1	BCL2A1	human	597	waldman	20110725
14706	599	BCL2L2	BCL2-like 2	BCL2L2	human	599	waldman	20110725
14707	602	BCL3	B-cell CLL/lymphoma 3	BCL3	human	602	waldman	20110725
14709	604	BCL6	B-cell CLL/lymphoma 6	BCL6	human	604	waldman	20110725
14710	613	BCR	breakpoint cluster region	BCR	human	613	waldman	20110725
14711	641	BLM	Bloom syndrome, RecQ helicase-like	BLM	human	641	waldman	20110725
14712	648	BMI1	BMI1 polycomb ring finger oncogene	BMI1	human	648	waldman	20110725
14713	673	BRAF	v-raf murine sarcoma viral oncogene homolog B1	BRAF	human	673	waldman	20110725
14714	672	BRCA1	breast cancer 1, early onset	BRCA1	human	672	waldman	20110725
14715	675	BRCA2	breast cancer 2, early onset	BRCA2	human	675	waldman	20110725
14716	699	BUB1	budding uninhibited by benzimidazoles 1 homolog (yeast)	BUB1	human	699	waldman	20110725
14717	796	CALCA	calcitonin-related polypeptide alpha	CALCA	human	796	waldman	20110725
14718	799	CALCR	calcitonin receptor	CALCR	human	799	waldman	20110725
14719	867	CBL	Cas-Br-M (murine) ecotropic retroviral transforming sequence	CBL	human	867	waldman	20110725
14720	891	CCNB1	cyclin B1	CCNB1	human	891	waldman	20110725
14721	892	CCNC	cyclin C	CCNC	human	892	waldman	20110725
14722	595	CCND1	cyclin D1	CCND1	human	595	waldman	20110725
14723	894	CCND2	cyclin D2	CCND2	human	894	waldman	20110725
14724	896	CCND3	cyclin D3	CCND3	human	896	waldman	20110725
14725	899	CCNF	cyclin F	CCNF	human	899	waldman	20110725
14726	902	CCNH	cyclin H	CCNH	human	902	waldman	20110725
14727	904	CCNT1	cyclin T1	CCNT1	human	904	waldman	20110725
14728	960	CD44	CD44 molecule (Indian blood group)	CD44	human	960	waldman	20110725
14729	993	CDC25A	cell division cycle 25 homolog A (S. pombe)	CDC25A	human	993	waldman	20110725
14730	994	CDC25B	cell division cycle 25 homolog B (S. pombe)	CDC25B	human	994	waldman	20110725
14731	995	CDC25C	cell division cycle 25 homolog C (S. pombe)	CDC25C	human	995	waldman	20110725
14732	996	CDC27	cell division cycle 27 homolog (S. cerevisiae)	CDC27	human	996	waldman	20110725
14733	997	CDC34	cell division cycle 34 homolog (S. cerevisiae)	CDC34	human	997	waldman	20110725
14734	999	CDH1	cadherin 1, type 1, E-cadherin (epithelial)	CDH1	human	999	waldman	20110725
14735	1012	CDH13	cadherin 13, H-cadherin (heart)	CDH13	human	1012	waldman	20110725
14736	1017	CDK2	cyclin-dependent kinase 2	CDK2	human	1017	waldman	20110725
14737	1019	CDK4	cyclin-dependent kinase 4	CDK4	human	1019	waldman	20110725
14738	1020	CDK5	cyclin-dependent kinase 5	CDK5	human	1020	waldman	20110725
14739	1022	CDK7	cyclin-dependent kinase 7	CDK7	human	1022	waldman	20110725
14740	1026	CDKN1A	cyclin-dependent kinase inhibitor 1A (p21, Cip1)	CDKN1A	human	1026	waldman	20110725
14741	1027	CDKN1B	cyclin-dependent kinase inhibitor 1B (p27, Kip1)	CDKN1B	human	1027	waldman	20110725
14742	1028	CDKN1C	cyclin-dependent kinase inhibitor 1C (p57, Kip2)	CDKN1C	human	1028	waldman	20110725
14743	1029	CDKN2A	cyclin-dependent kinase inhibitor 2A (melanoma, p16, inhibits CDK4)	CDKN2A	human	1029	waldman	20110725
14744	1030	CDKN2B	cyclin-dependent kinase inhibitor 2B (p15, inhibits CDK4)	CDKN2B	human	1030	waldman	20110725
14745	1032	CDKN2D	cyclin-dependent kinase inhibitor 2D (p19, inhibits CDK4)	CDKN2D	human	1032	waldman	20110725
14746	1033	CDKN3	cyclin-dependent kinase inhibitor 3	CDKN3	human	1033	waldman	20110725
14747	1050	CEBPA	CCAAT/enhancer binding protein (C/EBP), alpha	CEBPA	human	1050	waldman	20110725
14748	1113	CHGA	chromogranin A (parathyroid secretory protein 1)	CHGA	human	1113	waldman	20110725
14749	1143	CHRNB4	cholinergic receptor, nicotinic, beta 4	CHRNB4	human	1143	waldman	20110725
14750	1164	CKS2	CDC28 protein kinase regulatory subunit 2	CKS2	human	1164	waldman	20110725
14751	1398	CRK	v-crk sarcoma virus CT10 oncogene homolog (avian)	CRK	human	1398	waldman	20110725
14752	1399	CRKL	v-crk sarcoma virus CT10 oncogene homolog (avian)-like	CRKL	human	1399	waldman	20110725
14753	1436	CSF1R	colony stimulating factor 1 receptor	CSF1R	human	1436	waldman	20110725
14754	1490	CTGF	connective tissue growth factor	CTGF	human	1490	waldman	20110725
14755	1495	CTNNA1	catenin (cadherin-associated protein), alpha 1, 102kDa	CTNNA1	human	1495	waldman	20110725
14756	1499	CTNNB1	catenin (cadherin-associated protein), beta 1, 88kDa	CTNNB1	human	1499	waldman	20110725
14757	1630	DCC	deleted in colorectal carcinoma	DCC	human	1630	waldman	20110725
14758	1656	DDX6	DEAD (Asp-Glu-Ala-Asp) box polypeptide 6	DDX6	human	1656	waldman	20110725
14759	1755	DMBT1	deleted in malignant brain tumors 1	DMBT1	human	1755	waldman	20110725
14760	1869	E2F1	E2F transcription factor 1	E2F1	human	1869	waldman	20110725
14761	1870	E2F2	E2F transcription factor 2	E2F2	human	1870	waldman	20110725
14762	1871	E2F3	E2F transcription factor 3	E2F3	human	1871	waldman	20110725
14763	1874	E2F4	E2F transcription factor 4, p107/p130-binding	E2F4	human	1874	waldman	20110725
14765	1894	ECT2	epithelial cell transforming sequence 2 oncogene	ECT2	human	1894	waldman	20110725
14766	1950	EGF	epidermal growth factor	EGF	human	1950	waldman	20110725
14767	1956	EGFR	epidermal growth factor receptor	EGFR	human	1956	waldman	20110725
14768	2002	ELK1	ELK1, member of ETS oncogene family	ELK1	human	2002	waldman	20110725
14769	2004	ELK3	ELK3, ETS-domain protein (SRF accessory protein 2)	ELK3	human	2004	waldman	20110725
14770	2005	ELK4	ELK4, ETS-domain protein (SRF accessory protein 1)	ELK4	human	2005	waldman	20110725
14771	2041	EPHA1	EPH receptor A1	EPHA1	human	2041	waldman	20110725
14772	2056	EPO	erythropoietin	EPO	human	2056	waldman	20110725
14773	2060	EPS15	epidermal growth factor receptor pathway substrate 15	EPS15	human	2060	waldman	20110725
14774	2059	EPS8	epidermal growth factor receptor pathway substrate 8	EPS8	human	2059	waldman	20110725
14775	2064	ERBB2	v-erb-b2 erythroblastic leukemia viral oncogene homolog 2, neuro/glioblastoma derived oncogene homolog (avian)	ERBB2	human	2064	waldman	20110725
14776	2065	ERBB3	v-erb-b2 erythroblastic leukemia viral oncogene homolog 3 (avian)	ERBB3	human	2065	waldman	20110725
14777	2066	ERBB4	v-erb-a erythroblastic leukemia viral oncogene homolog 4 (avian)	ERBB4	human	2066	waldman	20110725
14778	2078	ERG	v-ets erythroblastosis virus E26 oncogene homolog (avian)	ERG	human	2078	waldman	20110725
14780	2099	ESR1	estrogen receptor 1	ESR1	human	2099	waldman	20110725
14781	2113	ETS1	v-ets erythroblastosis virus E26 oncogene homolog 1 (avian)	ETS1	human	2113	waldman	20110725
14782	2114	ETS2	v-ets erythroblastosis virus E26 oncogene homolog 2 (avian)	ETS2	human	2114	waldman	20110725
14783	2115	ETV1	ets variant 1	ETV1	human	2115	waldman	20110725
14784	2118	ETV4	ets variant 4	ETV4	human	2118	waldman	20110725
14785	2120	ETV6	ets variant 6	ETV6	human	2120	waldman	20110725
14786	2242	FES	feline sarcoma oncogene	FES	human	2242	waldman	20110725
14787	2246	FGF1	fibroblast growth factor 1 (acidic)	FGF1	human	2246	waldman	20110725
14788	2256	FGF11	fibroblast growth factor 11	FGF11	human	2256	waldman	20110725
14789	2257	FGF12	fibroblast growth factor 12	FGF12	human	2257	waldman	20110725
14790	2258	FGF13	fibroblast growth factor 13	FGF13	human	2258	waldman	20110725
14791	2259	FGF14	fibroblast growth factor 14	FGF14	human	2259	waldman	20110725
14792	2247	FGF2	fibroblast growth factor 2 (basic)	FGF2	human	2247	waldman	20110725
14793	2248	FGF3	fibroblast growth factor 3	FGF3	human	2248	waldman	20110725
14794	2249	FGF4	fibroblast growth factor 4	FGF4	human	2249	waldman	20110725
14795	2250	FGF5	fibroblast growth factor 5	FGF5	human	2250	waldman	20110725
14796	2251	FGF6	fibroblast growth factor 6	FGF6	human	2251	waldman	20110725
14797	2252	FGF7	fibroblast growth factor 7	FGF7	human	2252	waldman	20110725
14798	2253	FGF8	fibroblast growth factor 8 (androgen-induced)	FGF8	human	2253	waldman	20110725
14799	2254	FGF9	fibroblast growth factor 9 (glia-activating factor)	FGF9	human	2254	waldman	20110725
14800	2260	FGFR1	fibroblast growth factor receptor 1	FGFR1	human	2260	waldman	20110725
14801	2263	FGFR2	fibroblast growth factor receptor 2	FGFR2	human	2263	waldman	20110725
14802	2261	FGFR3	fibroblast growth factor receptor 3	FGFR3	human	2261	waldman	20110725
14803	2264	FGFR4	fibroblast growth factor receptor 4	FGFR4	human	2264	waldman	20110725
14804	2268	FGR	Gardner-Rasheed feline sarcoma viral (v-fgr) oncogene homolog	FGR	human	2268	waldman	20110725
14805	2272	FHIT	fragile histidine triad gene	FHIT	human	2272	waldman	20110725
14806	2313	FLI1	Friend leukemia virus integration 1	FLI1	human	2313	waldman	20110725
14807	2321	FLT1	fms-related tyrosine kinase 1 (vascular endothelial growth factor/vascular permeability factor receptor)	FLT1	human	2321	waldman	20110725
14808	2353	FOS	FBJ murine osteosarcoma viral oncogene homolog	FOS	human	2353	waldman	20110725
14809	2354	FOSB	FBJ murine osteosarcoma viral oncogene homolog B	FOSB	human	2354	waldman	20110725
14810	8061	FOSL1	FOS-like antigen 1	FOSL1	human	8061	waldman	20110725
14812	2534	FYN	FYN oncogene related to SRC, FGR, YES	FYN	human	2534	waldman	20110725
14813	2580	GAK	cyclin G associated kinase	GAK	human	2580	waldman	20110725
14814	2619	GAS1	growth arrest-specific 1	GAS1	human	2619	waldman	20110725
14815	2621	GAS6	growth arrest-specific 6	GAS6	human	2621	waldman	20110725
14816	2662	GDF10	growth differentiation factor 10	GDF10	human	2662	waldman	20110725
14817	2736	GLI2	GLI family zinc finger 2	GLI2	human	2736	waldman	20110725
14818	2737	GLI3	GLI family zinc finger 3	GLI3	human	2737	waldman	20110725
14819	2738	GLI4	GLI family zinc finger 4	GLI4	human	2738	waldman	20110725
14820	2765	GML	glycosylphosphatidylinositol anchored molecule like protein	GML	human	2765	waldman	20110725
14821	2885	GRB2	growth factor receptor-bound protein 2	GRB2	human	2885	waldman	20110725
14822	2922	GRP	gastrin-releasing peptide	GRP	human	2922	waldman	20110725
14823	2944	GSTM1	glutathione S-transferase mu 1	GSTM1	human	2944	waldman	20110725
14824	2965	GTF2H1	general transcription factor IIH, polypeptide 1, 62kDa	GTF2H1	human	2965	waldman	20110725
14825	3077	HFE	hemochromatosis	HFE	human	3077	waldman	20110725
14826	3082	HGF	hepatocyte growth factor (hepapoietin A; scatter factor)	HGF	human	3082	waldman	20110725
14827	284459	HKR1	HKR1, GLI-Kruppel zinc finger family member	HKR1	human	284459	waldman	20110725
14829	3250	HPR	haptoglobin-related protein	HPR	human	3250	waldman	20110725
14831	3265	HRAS	v-Ha-ras Harvey rat sarcoma viral oncogene homolog	HRAS	human	3265	waldman	20110725
14832	3429	IFI27	interferon, alpha-inducible protein 27	IFI27	human	3429	waldman	20110725
14833	3479	IGF1	insulin-like growth factor 1 (somatomedin C)	IGF1	human	3479	waldman	20110725
14834	3480	IGF1R	insulin-like growth factor 1 receptor	IGF1R	human	3480	waldman	20110725
14835	3481	IGF2	insulin-like growth factor 2 (somatomedin A)	IGF2	human	3481	waldman	20110725
14836	3482	IGF2R	insulin-like growth factor 2 receptor	IGF2R	human	3482	waldman	20110725
14837	3483	IGFALS	insulin-like growth factor binding protein, acid labile subunit	IGFALS	human	3483	waldman	20110725
14838	3484	IGFBP1	insulin-like growth factor binding protein 1	IGFBP1	human	3484	waldman	20110725
14839	3485	IGFBP2	insulin-like growth factor binding protein 2, 36kDa	IGFBP2	human	3485	waldman	20110725
14840	3486	IGFBP3	insulin-like growth factor binding protein 3	IGFBP3	human	3486	waldman	20110725
14841	3488	IGFBP5	insulin-like growth factor binding protein 5	IGFBP5	human	3488	waldman	20110725
[truncated: 1,314 more rows]
